# Supplementary material for: Bis[4-(dimethyl­amino)pyridinium] tetra­bromidobis(3,4-dichloro­phen­yl)stannate(IV)–1-bromo-3,4-dichloro­benzene (1/1)
Source: Acta Crystallogr Sect E Struct Rep Online. 2009 May 20;65(Pt 6):m663. doi: 10.1107/S1600536809017590 (PMC2969743; doi:10.1107/S1600536809017590)
Supplement: Supplementary file 2 [file e-65-0m663-Isup2.hkl]

# 
# h,k,l, Fc-squared, Fo-squared, sigma(Fo-squared) and status flag 
# 
data_I
_shelx_title '  C2/c' 
_shelx_refln_list_code          4 
_shelx_F_calc_maximum      769.27 
_exptl_crystal_F_000      2312.00 
_reflns_d_resolution_high  0.7696 
 
loop_ 
 _symmetry_equiv_pos_as_xyz 
 'x, y, z' 
 '-x, y, -z+1/2' 
 'x+1/2, y+1/2, z' 
 '-x+1/2, y+1/2, -z+1/2' 
 '-x, -y, -z' 
 'x, -y, z-1/2' 
 '-x+1/2, -y+1/2, -z' 
 'x+1/2, -y+1/2, z-1/2' 
 
_cell_length_a    19.2308 
_cell_length_b    13.8983 
_cell_length_c    15.4961 
_cell_angle_alpha  90.000 
_cell_angle_beta  107.491 
_cell_angle_gamma  90.000 
 
_shelx_F_squared_multiplier     1.000 
 
loop_ 
 _refln_index_h 
 _refln_index_k 
 _refln_index_l 
 _refln_F_squared_calc 
 _refln_F_squared_meas 
 _refln_F_squared_sigma 
 _refln_observed_status 
   2   0   0   172421.06   144129.31   6973.15 o 
   4   0   0   273730.19   280346.94   6387.73 o 
   6   0   0    30584.69    39662.76    906.39 o 
   8   0   0    46771.36    38109.79    998.21 o 
  10   0   0    23460.33    19620.70    514.28 o 
  12   0   0     1070.75      833.44     43.87 o 
  14   0   0       28.84       86.39     52.91 o 
  16   0   0    98876.18   104269.94   4631.23 o 
  18   0   0    70122.82    71140.50   3183.68 o 
  20   0   0    30961.38    34404.36   1584.26 o 
  22   0   0    27329.66    28747.17   1355.50 o 
   1   1   0    53528.45    11906.56    533.46 o 
   3   1   0    10051.86     9474.88    225.54 o 
   5   1   0    42991.57    47091.38    803.57 o 
   7   1   0     1663.50      940.51     40.72 o 
   9   1   0     4229.90     3713.45     72.56 o 
  11   1   0     7974.07     7811.07    151.41 o 
  13   1   0    46682.41    48622.02   1286.79 o 
  15   1   0     6801.41     7409.68    367.82 o 
  17   1   0    36505.98    36876.46   1184.60 o 
  19   1   0    54637.38    58221.89   1853.34 o 
  21   1   0      891.15     1088.53    250.38 o 
  23   1   0      442.86      570.56    158.40 o 
   0   2   0     2711.61     1098.20     89.15 o 
   2   2   0     4226.22     1575.61     87.02 o 
   4   2   0     4993.04     4053.91    103.06 o 
   6   2   0     1255.12     1431.28     38.99 o 
   8   2   0       88.52      362.95     34.98 o 
  10   2   0     1734.36     1415.08     43.87 o 
  12   2   0     6153.53     5312.17    143.15 o 
  14   2   0     5264.67     4897.49    157.14 o 
  16   2   0     4774.42     4545.71    206.43 o 
  18   2   0     1439.52     1253.46    124.99 o 
  20   2   0        4.59     -144.96    116.74 o 
  22   2   0      400.07      664.58    149.28 o 
   1   3   0    27288.30    22548.11    613.09 o 
   3   3   0     2540.27     1714.59     59.59 o 
   5   3   0     2000.60     2165.67     67.76 o 
   7   3   0    85788.73    86952.32   1965.05 o 
   9   3   0    80921.07    77665.95   1612.01 o 
  11   3   0    11899.91    10926.28    286.70 o 
  13   3   0    35828.34    36420.51    985.16 o 
  15   3   0     7796.73     7006.56    211.70 o 
  17   3   0     2940.37     3047.37    179.23 o 
  19   3   0     2575.97     2509.91    162.49 o 
  21   3   0      424.92      551.85    138.51 o 
  23   3   0     7422.79     7448.51    338.19 o 
   0   4   0   135130.33   197148.14   5007.08 o 
   2   4   0   517565.66   555186.94  25486.45 o 
   4   4   0      550.16      403.98     34.27 o 
   6   4   0   136812.80   139380.70   3064.43 o 
   8   4   0   165612.08   162658.25   4053.99 o 
  10   4   0   248803.06   239527.00   5665.60 o 
  12   4   0   115521.02   115764.58   2816.65 o 
  14   4   0        0.87       65.01     45.36 o 
  16   4   0      712.24      845.54     70.83 o 
  18   4   0     9762.38    10017.45    371.83 o 
  20   4   0     5338.20     5237.33    257.85 o 
  22   4   0    11406.24    10561.76    815.91 o 
   1   5   0    66565.01    80512.31   1678.51 o 
   3   5   0    74481.50    77807.30   2196.56 o 
   5   5   0    17616.18    16941.94    364.05 o 
   7   5   0   108209.69   110985.79   2688.98 o 
   9   5   0    57406.50    57659.98   1189.31 o 
  11   5   0     4405.98     4268.21    111.86 o 
  13   5   0    19319.60    19937.90    488.81 o 
  15   5   0    13763.02    12387.11    306.66 o 
  17   5   0      992.93     1199.85     91.35 o 
  19   5   0     5537.54     5686.91    272.70 o 
  21   5   0        2.96      -94.73    142.84 o 
   0   6   0     2689.98     2000.19    140.64 o 
   2   6   0      773.66      501.70     24.61 o 
   4   6   0       45.20       72.17     18.32 o 
   6   6   0      238.43      352.18     24.21 o 
   8   6   0      329.49      166.81     26.41 o 
  10   6   0       29.12        3.62     27.44 o 
  12   6   0       25.10       70.04     31.37 o 
  14   6   0      712.97      550.75     47.95 o 
  16   6   0      437.00      441.95     53.14 o 
  18   6   0     2059.90     2342.07    120.12 o 
  20   6   0     2985.68     3393.73    202.97 o 
  22   6   0     2918.71     3591.05    226.40 o 
   1   7   0    90805.89    94834.37   1897.21 o 
   3   7   0    51285.22    50654.29   1146.63 o 
   5   7   0     1137.99     1104.41     49.60 o 
   7   7   0       74.84      259.50     27.44 o 
   9   7   0     4087.68     3529.73     78.38 o 
  11   7   0    16598.78    16641.72    495.64 o 
  13   7   0     7707.46     7697.47    177.82 o 
  15   7   0      234.69      187.10     48.90 o 
  17   7   0     8480.19     8126.85    278.68 o 
  19   7   0    20738.30    22202.69   1696.91 o 
  21   7   0       12.13      225.14    135.45 o 
   0   8   0   591777.56   679256.19  24904.49 o 
   2   8   0     4563.36     3589.32     96.77 o 
   4   8   0    15617.28    17796.60    467.03 o 
   6   8   0      525.55      951.36     40.64 o 
   8   8   0    35126.44    32582.78    613.01 o 
  10   8   0     6714.93     6426.95    135.53 o 
  12   8   0      212.81      321.68     31.13 o 
  14   8   0      353.75      464.28     56.05 o 
  16   8   0    60328.16    59473.62   1456.83 o 
  18   8   0    41229.77    42254.34   2500.63 o 
  20   8   0    21149.29    24757.25   1786.05 o 
   1   9   0     6129.55     7832.29    294.16 o 
   3   9   0     7839.67     8266.93    178.45 o 
   5   9   0      789.33      867.95     44.34 o 
   7   9   0    15657.70    17263.62    326.63 o 
   9   9   0    16247.01    17406.93    347.15 o 
  11   9   0     7472.68     8078.74    187.57 o 
  13   9   0    48734.54    48669.74    976.98 o 
  15   9   0     2340.00     2432.39     85.92 o 
  17   9   0    13878.55    12952.72    545.01 o 
  19   9   0    18701.07    18299.09    984.92 o 
   0  10   0     6723.69     7994.94    377.26 o 
   2  10   0     4073.89     4984.51    192.60 o 
   4  10   0     3520.61     3616.20    105.89 o 
   6  10   0    11742.59    11018.80    328.67 o 
   8  10   0     8605.78     8246.34    168.70 o 
  10  10   0    10663.60    10656.41    273.33 o 
  12  10   0     6832.04     6526.24    214.22 o 
  14  10   0       22.80       12.26     43.87 o 
  16  10   0       17.10      -46.14     36.40 o 
  18  10   0      153.84      143.07     86.00 o 
   1  11   0     3825.34     4059.41    165.48 o 
   3  11   0      107.32      114.77     34.20 o 
   5  11   0      300.40      293.93     43.08 o 
   7  11   0    14901.21    14332.67    327.50 o 
   9  11   0    14761.61    14488.79    308.63 o 
  11  11   0      905.16      915.04     52.83 o 
  13  11   0     8610.17     8995.58    255.88 o 
  15  11   0     1902.98     1834.40     91.66 o 
  17  11   0     1128.33     1255.19    101.72 o 
   0  12   0    50567.48    57162.29   5127.27 o 
   2  12   0    14444.05    16739.12    911.66 o 
   4  12   0     6261.04     7230.99    379.46 o 
   6  12   0    35355.55    37038.87   1730.63 o 
   8  12   0    21949.49    22339.95    828.88 o 
  10  12   0    39131.03    38489.64   1383.17 o 
  12  12   0    18994.82    19411.99    735.96 o 
  14  12   0      430.60      359.10    107.15 o 
  16  12   0     1269.49      847.90    117.60 o 
   1  13   0    23682.64    26534.26   1617.27 o 
   3  13   0    18466.98    20631.49   1145.53 o 
   5  13   0      215.22      147.79     45.91 o 
   7  13   0     4058.11     3886.23    130.10 o 
   9  13   0     1257.76     1195.44     75.78 o 
  11  13   0      142.34      205.33     67.29 o 
  13  13   0     9147.83     8071.82    621.66 o 
  15  13   0      184.62       58.09    116.19 o 
   0  14   0    12414.26    13263.40    649.64 o 
   2  14   0     4559.01     4372.84    255.57 o 
   4  14   0      199.16      134.98     72.32 o 
   6  14   0       12.20      -19.89     35.61 o 
   8  14   0     1153.10     1025.25     77.90 o 
  10  14   0       47.12      -17.22     66.27 o 
  12  14   0     1686.44     1333.01    156.83 o 
  14  14   0     1076.20     1055.99    129.55 o 
   1  15   0      269.21      332.21    110.13 o 
   3  15   0       52.97       59.27     80.66 o 
   5  15   0     3793.63     3286.43    365.78 o 
   7  15   0      138.71      168.39     67.92 o 
   9  15   0      387.23      506.41     77.51 o 
  11  15   0     2858.78     3232.82    323.41 o 
  13  15   0     1299.64     1382.46    212.57 o 
   0  16   0    54329.71    63633.58   2845.50 o 
   2  16   0       49.02       -5.19    121.30 o 
   4  16   0     3657.34     3720.52    194.33 o 
   6  16   0     3731.52     3449.23    179.23 o 
   8  16   0        3.37      -38.83     75.94 o 
  10  16   0     1477.42     1134.83    136.71 o 
   1  17   0      170.38       85.37    144.41 o 
   3  17   0     1737.94     2085.64    140.01 o 
   5  17   0     1689.15     1702.80    155.34 o 
   7  17   0    17339.70    18403.95   1028.16 o 
   0  18   0      133.89      112.96    135.68 o 
 -23   1   1    11838.68    10823.14    496.12 o 
 -21   1   1     9130.74     8954.86    359.65 o 
 -19   1   1    27356.64    24180.32    801.52 o 
 -17   1   1     4628.53     4312.78    207.85 o 
 -15   1   1     1298.62     1327.90     73.11 o 
 -13   1   1      318.65      292.36     27.59 o 
 -11   1   1    40800.41    39534.46    737.14 o 
  -9   1   1      542.15      189.14     16.67 o 
  -7   1   1     4344.20     4268.44     79.87 o 
  -5   1   1     4893.48     5619.85    109.90 o 
  -3   1   1    22479.77    22751.09    468.84 o 
  -1   1   1    25545.24    22739.37    820.15 o 
   1   1   1    12160.21    12484.28    197.24 o 
   3   1   1     8432.89     9412.93    213.74 o 
   5   1   1     4089.98     4500.90     95.12 o 
   7   1   1      484.31      972.27     30.82 o 
   9   1   1    10751.47    11857.35    223.18 o 
  11   1   1     1107.76     1316.66     64.38 o 
  13   1   1    60410.57    57121.88   1047.42 o 
  15   1   1    15745.10    13624.38    374.82 o 
  17   1   1    17411.51    15722.83    536.21 o 
  19   1   1    19597.42    17391.36    596.27 o 
  21   1   1      444.76      360.43    135.60 o 
  23   1   1      209.44      345.18    156.59 o 
 -24   2   1      314.45      387.71    156.44 o 
 -22   2   1     6660.55     6075.56    300.37 o 
 -20   2   1     2511.15     2276.74    160.60 o 
 -18   2   1     1739.55     1821.98    135.53 o 
 -16   2   1    25401.83    24886.01    811.66 o 
 -14   2   1     1093.99     1142.30     61.55 o 
 -12   2   1    44266.64    41524.04    774.64 o 
 -10   2   1   135833.09   143589.48   2658.09 o 
  -8   2   1     6915.47     6289.23    137.65 o 
  -6   2   1   101021.59   104521.50   1921.03 o 
  -4   2   1    18354.55    19354.44    441.09 o 
  -2   2   1    56080.55    61309.91   1347.48 o 
   0   2   1    80753.66    92421.71   1598.56 o 
   2   2   1    12343.50    13634.05    239.84 o 
   4   2   1    43448.77    47305.68    944.12 o 
   6   2   1    90806.88    92140.28   1881.09 o 
   8   2   1      291.59      758.21     32.78 o 
  10   2   1    22668.38    25166.66    465.38 o 
  12   2   1    19744.82    21835.97    406.74 o 
  14   2   1     1580.80     1732.83     60.45 o 
  16   2   1     3679.77     3760.06    258.08 o 
  18   2   1      592.66      664.19    114.30 o 
  20   2   1     3264.58     2886.69    266.89 o 
  22   2   1    18722.78    17603.61    620.40 o 
 -23   3   1       83.45      405.87    148.73 o 
 -21   3   1     6333.29     5758.84    329.54 o 
 -19   3   1      120.75       40.48    106.99 o 
 -17   3   1        9.70      108.09     94.02 o 
 -15   3   1     4943.17     4710.79    140.24 o 
 -13   3   1    81255.75    75150.86   1720.96 o 
 -11   3   1    47685.10    42174.79    862.76 o 
  -9   3   1   140283.11   137685.38   2790.63 o 
  -7   3   1    29673.94    27138.94    552.56 o 
  -5   3   1     3872.42     4060.20    100.23 o 
  -3   3   1     1724.97     1230.03     41.43 o 
  -1   3   1    11689.38     9764.48    217.44 o 
   1   3   1     2475.68     3339.10     59.82 o 
   3   3   1    36014.44    38436.81    704.59 o 
   5   3   1    40614.30    39321.90   1010.79 o 
   7   3   1    61031.94    57401.42   1319.96 o 
   9   3   1    64227.88    64906.38   1205.51 o 
  11   3   1       18.06      125.62     25.47 o 
  13   3   1     3265.14     3836.63    100.94 o 
  15   3   1    16022.86    14654.27    562.78 o 
  17   3   1     5864.88     4967.77    227.11 o 
  19   3   1     2826.64     2278.24    159.74 o 
  21   3   1     2634.14     2448.35    181.67 o 
  23   3   1    15896.25    14564.10    538.96 o 
 -22   4   1      181.78        1.49    133.32 o 
 -20   4   1       85.69       26.89    114.85 o 
 -18   4   1       23.07       -2.91     98.81 o 
 -16   4   1        5.77       46.70     51.96 o 
 -14   4   1       37.73      -14.94     43.87 o 
 -12   4   1     1102.77     1199.85     47.40 o 
 -10   4   1      100.63      157.69     22.88 o 
  -8   4   1      541.48      414.20     27.12 o 
  -6   4   1     5240.83     4576.91    114.30 o 
  -4   4   1    12441.76    11099.38    287.72 o 
  -2   4   1    20848.55    20045.91    408.23 o 
   0   4   1      745.16      564.35     31.92 o 
   2   4   1      190.74      235.28     13.29 o 
   4   4   1     7245.68     6716.24    128.45 o 
   6   4   1    12024.96    11193.24    256.04 o 
   8   4   1    13388.05    12256.23    289.68 o 
  10   4   1     8271.31     7777.73    172.16 o 
  12   4   1     1746.26     1618.37     71.46 o 
  14   4   1      111.65      140.95     53.30 o 
  16   4   1        0.28        3.93     64.38 o 
  18   4   1       37.91      -75.94    104.87 o 
  20   4   1      605.51      480.47    132.30 o 
  22   4   1      985.37      742.80    156.99 o 
 -23   5   1      175.10       -0.94    143.54 o 
 -21   5   1     1002.44      938.62    139.69 o 
 -19   5   1     2353.58     1821.03    180.26 o 
 -17   5   1      726.42      804.82     69.73 o 
 -15   5   1     1167.71     1083.89     70.91 o 
 -13   5   1    22801.79    21284.12    502.96 o 
 -11   5   1     1762.74     1638.65     54.08 o 
  -9   5   1    30155.83    30221.76    619.93 o 
  -7   5   1     5421.79     6024.15    167.68 o 
  -5   5   1       54.50      121.53     25.31 o 
  -3   5   1     4324.50     5124.28    110.45 o 
  -1   5   1     3328.03     4231.97     90.48 o 
   1   5   1       34.27       49.05     11.95 o 
   3   5   1    14855.80    16075.72    298.72 o 
   5   5   1     2936.87     2691.58     60.77 o 
   7   5   1     7481.16     6623.40    143.39 o 
   9   5   1    16288.85    16129.96    333.94 o 
  11   5   1       26.09       27.12     30.74 o 
  13   5   1    11034.56    10889.96    305.80 o 
  15   5   1      807.24      895.70     72.17 o 
  17   5   1      139.03      138.28     68.94 o 
  19   5   1     1771.25     1688.42    148.26 o 
  21   5   1       18.53     -166.66    132.30 o 
 -22   6   1    21873.77    19205.16    664.82 o 
 -20   6   1    21910.54    21050.25    587.23 o 
 -18   6   1    14341.92    13649.14    389.60 o 
 -16   6   1    20083.64    20035.46    429.06 o 
 -14   6   1     5499.96     5402.02    135.68 o 
 -12   6   1     1665.33     1727.33     60.69 o 
 -10   6   1     1399.50     2290.89     72.87 o 
  -8   6   1    23196.87    21430.81    556.65 o 
  -6   6   1    10021.38    10359.02    284.89 o 
  -4   6   1     6093.43     5645.95    190.00 o 
  -2   6   1    31858.38    31796.27    639.98 o 
   0   6   1    62400.14    65049.37   1463.90 o 
   2   6   1     2217.42     2718.93     60.22 o 
   4   6   1     2872.02     3922.63     82.31 o 
   6   6   1    11556.05    12655.10    239.61 o 
   8   6   1     4260.87     4912.19    103.61 o 
  10   6   1    23187.67    24622.35    495.25 o 
  12   6   1    53123.16    51871.43    961.34 o 
  14   6   1    15422.42    13271.89    314.05 o 
  16   6   1    38988.64    35412.55    798.22 o 
  18   6   1    10637.85     9726.90    365.39 o 
  20   6   1     3038.20     2778.28    191.50 o 
  22   6   1     5684.52     5759.94    290.94 o 
 -21   7   1    19968.59    19342.89    665.29 o 
 -19   7   1    48902.46    46218.01   1399.68 o 
 -17   7   1    16724.81    16269.42    352.10 o 
 -15   7   1       14.81       -5.42     51.96 o 
 -13   7   1      244.58      279.46     38.76 o 
 -11   7   1    20210.17    17915.15    340.31 o 
  -9   7   1     2713.41     4017.44    111.79 o 
  -7   7   1    13915.66    14356.17    298.72 o 
  -5   7   1    51938.00    50562.31   1015.58 o 
  -3   7   1   187718.06   182085.25   3641.12 o 
  -1   7   1   130100.15   131083.66   2378.07 o 
   1   7   1    80206.94    80636.99   1612.95 o 
   3   7   1     7219.02     8071.11    170.67 o 
   5   7   1    17312.03    14682.17    277.11 o 
   7   7   1    22284.72    20812.13    389.52 o 
   9   7   1      426.02      310.75     31.29 o 
  11   7   1      172.82      120.35     26.41 o 
  13   7   1    53344.96    50225.46   1025.33 o 
  15   7   1    24577.17    22504.25    515.85 o 
  17   7   1    22128.33    20914.49    568.20 o 
  19   7   1    19498.60    18472.90    630.94 o 
  21   7   1        3.19      276.32    138.98 o 
 -20   8   1     1640.78     1468.46    149.28 o 
 -18   8   1     4839.60     4606.08    138.67 o 
 -16   8   1      789.23      867.63     61.24 o 
 -14   8   1       81.45      107.07     41.59 o 
 -12   8   1        6.37       -2.20     35.53 o 
 -10   8   1       65.85       50.23     29.87 o 
  -8   8   1     1235.77     1391.19     55.19 o 
  -6   8   1     8794.79     7935.35    172.55 o 
  -4   8   1    19924.10    18132.74    372.15 o 
  -2   8   1    13445.59    11943.83    249.75 o 
   0   8   1    21643.78    22135.79    449.34 o 
   2   8   1      750.16      796.41     36.48 o 
   4   8   1     1383.66     1279.48     46.22 o 
   6   8   1     8308.51     7650.31    153.21 o 
   8   8   1     3906.94     3574.54     86.39 o 
  10   8   1       67.18       94.65     32.55 o 
  12   8   1     1225.33     1254.01     48.03 o 
  14   8   1     3736.65     3265.44    102.98 o 
  16   8   1     3869.84     3630.59    131.60 o 
  18   8   1     1658.61     1520.58     92.05 o 
  20   8   1      619.81      498.95    105.81 o 
 -21   9   1       30.48       14.39    165.48 o 
 -19   9   1     1398.90     1160.38    113.51 o 
 -17   9   1       26.12        2.83     59.04 o 
 -15   9   1      279.13      292.67     48.50 o 
 -13   9   1     5636.77     5169.64    119.49 o 
 -11   9   1       17.89       10.14     34.04 o 
  -9   9   1    12085.29    11629.85    229.07 o 
  -7   9   1     5958.50     6010.00    156.04 o 
  -5   9   1     1533.65     1308.72     53.14 o 
  -3   9   1     8924.34     8679.17    187.02 o 
  -1   9   1     6081.14     5921.17    122.87 o 
   1   9   1       10.12       62.02     27.99 o 
   3   9   1     6213.51     6425.70    142.44 o 
   5   9   1       14.48       74.13     28.06 o 
   7   9   1        3.84       82.38     33.72 o 
   9   9   1      411.64      545.25     38.60 o 
  11   9   1     4487.78     4329.68     96.93 o 
  13   9   1     1483.07     1514.76     57.31 o 
  15   9   1      555.84      731.72     71.77 o 
  17   9   1       57.96       28.46     70.36 o 
  19   9   1     3177.87     3116.71    162.49 o 
 -20  10   1      954.22     1073.12    134.50 o 
 -18  10   1     1275.27     1323.11     92.68 o 
 -16  10   1     5271.54     5257.61    142.60 o 
 -14  10   1     2926.29     2392.22     85.53 o 
 -12  10   1    37727.58    34782.25    600.59 o 
 -10  10   1    80311.82    78420.30   1333.41 o 
  -8  10   1     8178.61     8090.92    181.83 o 
  -6  10   1    12870.83    12881.19    272.47 o 
  -4  10   1     1225.45     1110.94     46.93 o 
  -2  10   1     4506.42     4021.37    107.54 o 
   0  10   1     1759.39     2560.22     69.81 o 
   2  10   1      730.35      945.15     46.38 o 
   4  10   1    23085.20    22313.06    419.08 o 
   6  10   1    64877.56    61095.69   1125.32 o 
   8  10   1     8225.52     7349.15    153.53 o 
  10  10   1    17442.71    18555.36    354.85 o 
  12  10   1     3840.86     4247.22    101.25 o 
  14  10   1     7060.69     6842.26    189.93 o 
  16  10   1      284.15      328.05     71.06 o 
  18  10   1       72.62      -32.47    117.45 o 
 -19  11   1      127.10      176.40    134.19 o 
 -17  11   1       40.98      -12.58     47.56 o 
 -15  11   1     2750.29     2783.79     94.02 o 
 -13  11   1    47341.33    46179.49    860.01 o 
 -11  11   1    27602.88    26612.40    502.56 o 
  -9  11   1    46412.03    46155.59    946.64 o 
  -7  11   1     3320.90     3139.35     93.78 o 
  -5  11   1    14710.40    13254.43    280.88 o 
  -3  11   1    15817.05    14998.43    315.07 o 
  -1  11   1    22995.79    20305.88    472.61 o 
   1  11   1      362.64      534.32     49.92 o 
   3  11   1    25149.65    24359.16    781.95 o 
   5  11   1    53943.99    50707.58   1129.88 o 
   7  11   1    78534.14    74323.40   1506.27 o 
   9  11   1    73917.52    73904.79   1361.94 o 
  11  11   1     4376.56     4755.91    116.19 o 
  13  11   1     3629.47     3444.67    129.87 o 
  15  11   1     6948.24     7250.49    303.13 o 
  17  11   1     4181.40     4416.00    179.86 o 
 -18  12   1      452.89      390.15    102.19 o 
 -16  12   1      219.68      107.62     76.80 o 
 -14  12   1     1573.05     1432.38     67.53 o 
 -12  12   1    10345.64     9673.13    202.82 o 
 -10  12   1     9377.44     8791.35    184.66 o 
  -8  12   1     6347.10     5733.05    145.67 o 
  -6  12   1     1095.17     1032.17     63.20 o 
  -4  12   1       67.86       86.63     86.87 o 
  -2  12   1     2167.76     2056.24    101.57 o 
   0  12   1     1365.60     1520.34     80.34 o 
   2  12   1     1629.36     1430.88     99.05 o 
   4  12   1     7969.58     7294.20    189.93 o 
   6  12   1     7424.84     6865.76    180.73 o 
   8  12   1     7401.03     7055.37    208.01 o 
  10  12   1     2889.69     2839.99    161.86 o 
  12  12   1       78.65      126.56     99.60 o 
  14  12   1      429.66      408.78    106.28 o 
  16  12   1      286.83      259.81    115.24 o 
 -15  13   1        5.93      -79.79    111.79 o 
 -13  13   1     1236.77     1115.26     81.76 o 
 -11  13   1     3647.82     3395.46    124.13 o 
  -9  13   1      255.14      312.48     81.05 o 
  -7  13   1     1022.06     1091.52     81.68 o 
  -5  13   1     2156.17     2426.34    132.70 o 
  -3  13   1      122.56      117.92     66.90 o 
  -1  13   1      275.54      177.27     65.80 o 
   1  13   1     1321.84     1301.65     87.57 o 
   3  13   1      838.86     1022.58     82.46 o 
   5  13   1      105.58      133.88     57.70 o 
   7  13   1       65.01       54.63     59.12 o 
   9  13   1     2424.38     2502.44    106.60 o 
  11  13   1       55.53       72.40    104.95 o 
  13  13   1     5710.05     5722.28    255.80 o 
  15  13   1      549.34      270.19    121.53 o 
 -14  14   1     1036.85     1066.29    135.29 o 
 -12  14   1      957.61      927.14     82.46 o 
 -10  14   1      299.55      423.95     71.46 o 
  -8  14   1     1083.31      928.48     92.60 o 
  -6  14   1    13994.05    13553.39    374.66 o 
  -4  14   1    26716.29    24939.71    656.41 o 
  -2  14   1    31142.18    29424.17    767.72 o 
   0  14   1    37743.50    37693.46    975.72 o 
   2  14   1     2165.11     2281.70    101.80 o 
   4  14   1      418.03      513.10     65.95 o 
   6  14   1      520.90      658.06     68.94 o 
   8  14   1    11701.05    11666.88    287.88 o 
  10  14   1      693.82      714.66    272.70 o 
  12  14   1     9361.61     8809.51    344.32 o 
  14  14   1     5662.01     4853.78    238.11 o 
 -13  15   1      104.60      105.73    129.16 o 
 -11  15   1     5824.83     6461.94    190.32 o 
  -9  15   1      416.11      223.41     72.95 o 
  -7  15   1     5237.87     4765.42    156.36 o 
  -5  15   1    15246.27    14627.15    405.87 o 
  -3  15   1    53025.12    49393.52   1270.60 o 
  -1  15   1    33735.08    33427.38    872.35 o 
   1  15   1    21696.36    21459.34    585.42 o 
   3  15   1      801.14      842.56    132.62 o 
   5  15   1     6046.45     5823.45    174.52 o 
   7  15   1     8108.92     8020.64    275.30 o 
   9  15   1      113.17        5.27    107.93 o 
  11  15   1       39.92      144.65    114.46 o 
 -10  16   1       60.33       40.72     79.71 o 
  -8  16   1       51.48       33.17     60.45 o 
  -6  16   1      353.48      447.93     81.21 o 
  -4  16   1     1713.13     1687.32    109.19 o 
  -2  16   1     1205.92     1262.18    106.52 o 
   0  16   1     6581.65     6610.59    228.92 o 
   2  16   1      923.81     1068.80    120.67 o 
   4  16   1      522.42      378.28     94.88 o 
   6  16   1        2.26       96.06     75.94 o 
   8  16   1     1137.53     1013.93    161.55 o 
  10  16   1     3388.07     3135.26    198.34 o 
  -7  17   1       77.42       96.30     82.23 o 
  -5  17   1      264.81      193.86     76.10 o 
  -3  17   1        9.83       15.57     82.70 o 
  -1  17   1        4.69      -57.07    101.49 o 
   1  17   1     1244.62     1115.02    117.60 o 
   3  17   1      516.44      571.19    137.65 o 
   5  17   1       10.79      -42.06     81.68 o 
   7  17   1        4.69     -116.11    123.26 o 
   0  18   1      103.98      148.34    112.34 o 
 -24   0   2    23343.63    21823.71   1064.79 o 
 -22   0   2    51679.21    46351.88   2115.98 o 
 -20   0   2    32333.10    30481.81   1413.04 o 
 -18   0   2    17086.08    16885.26    810.88 o 
 -16   0   2     1468.21     3793.08    264.06 o 
 -14   0   2     9884.36     9688.38    713.32 o 
 -12   0   2     1689.98     4342.26    335.36 o 
 -10   0   2    21310.12    22319.35    602.08 o 
  -8   0   2   216084.16   227476.19   6034.84 o 
  -6   0   2   467543.38   445128.16  14622.27 o 
  -4   0   2   552943.06   519653.91  17102.46 o 
  -2   0   2     7533.38     6128.78    141.81 o 
   0   0   2   109982.96   127697.87   2534.59 o 
   2   0   2    40581.44    38006.02   1212.50 o 
   4   0   2   173564.09    63569.51   2862.79 o 
   6   0   2   110008.19   106453.22   4581.94 o 
   8   0   2    13628.04    10821.10    289.21 o 
  10   0   2    61572.30    60810.41   1573.49 o 
  12   0   2   125167.70   115898.85   2990.54 o 
  14   0   2    82249.88    78169.62   2023.46 o 
  16   0   2    61315.05    58876.41   2637.57 o 
  18   0   2    10221.35     9252.41    500.05 o 
  20   0   2      770.57     1212.35    209.34 o 
  22   0   2     1046.57     1251.18    234.58 o 
 -23   1   2     8293.15     7721.37    338.26 o 
 -21   1   2    14021.37    12198.29    450.21 o 
 -19   1   2     7494.19     6521.84    368.77 o 
 -17   1   2     4125.75     3139.82    176.95 o 
 -15   1   2    12152.25    12374.77    382.29 o 
 -13   1   2    10694.38    10053.22    223.96 o 
 -11   1   2     8270.74     7790.08    174.60 o 
  -9   1   2        4.83       62.42     22.40 o 
  -7   1   2    18532.81    17131.47    404.53 o 
  -5   1   2    44757.62    41038.85    844.99 o 
  -3   1   2    60254.66    59277.96    956.78 o 
  -1   1   2    13629.03    14206.18    239.45 o 
   1   1   2    15954.80    21413.91    426.78 o 
   3   1   2     2607.68     4350.59    118.39 o 
   5   1   2     5022.12     5114.46    147.55 o 
   7   1   2      414.25      655.38     49.84 o 
   9   1   2    17941.63    18939.22    351.79 o 
  11   1   2    27957.86    24696.72    457.91 o 
  13   1   2    58009.25    54608.75   1002.22 o 
  15   1   2     7147.98     7113.63    164.77 o 
  17   1   2     2350.11     1954.04    138.12 o 
  19   1   2      731.20      673.70    135.60 o 
  21   1   2      893.92      901.99    151.17 o 
 -24   2   2        7.02     -117.37    147.16 o 
 -22   2   2      319.22      146.37    132.46 o 
 -20   2   2     1014.19      985.24    130.42 o 
 -18   2   2     1220.97     1225.32    120.28 o 
 -16   2   2      365.07      254.15     68.86 o 
 -14   2   2      295.71      305.80     43.24 o 
 -12   2   2     1464.34     1427.50     73.74 o 
 -10   2   2     2587.34     2069.29     71.38 o 
  -8   2   2     1009.21      533.93     27.28 o 
  -6   2   2       41.28       82.62     16.27 o 
  -4   2   2      305.22      604.36     20.12 o 
  -2   2   2     2111.89     2113.47     40.56 o 
   0   2   2     8299.09     7032.89    143.94 o 
   2   2   2     7033.61     5022.48     87.26 o 
   4   2   2     9179.07     6711.29    156.99 o 
   6   2   2     9760.35     7694.88    179.23 o 
   8   2   2     9092.07     8043.99    169.88 o 
  10   2   2     6511.38     6295.83    127.27 o 
  12   2   2     2006.83     1935.96     59.12 o 
  14   2   2      132.97      176.56     32.15 o 
  16   2   2     1085.42     1167.54    110.13 o 
  18   2   2     1761.32     1483.63    136.31 o 
  20   2   2     1234.57      972.27    143.78 o 
  22   2   2      192.83      271.60    154.00 o 
 -23   3   2     2411.51     2576.33    190.87 o 
 -21   3   2     2769.23     2732.38    187.80 o 
 -19   3   2      490.23      382.05    110.53 o 
 -17   3   2     9182.95     8088.41    256.90 o 
 -15   3   2     6521.04     6363.44    173.65 o 
 -13   3   2    33851.65    32053.33    744.45 o 
 -11   3   2    25177.98    24236.92    563.96 o 
  -9   3   2     2386.40     2663.20     78.22 o 
  -7   3   2      363.03      217.36     25.16 o 
  -5   3   2    23030.39    19548.77    365.70 o 
  -3   3   2     5254.06     4321.03     83.88 o 
  -1   3   2     1384.29     1761.13     41.90 o 
   1   3   2    63307.13    65383.31   1086.49 o 
   3   3   2   135669.14   127477.37   2298.44 o 
   5   3   2    82011.77    74632.10   1352.75 o 
   7   3   2    40477.10    37010.09    744.76 o 
   9   3   2    12884.41    13778.62    384.02 o 
  11   3   2      355.18      509.87     77.43 o 
  13   3   2      135.94      135.68     33.41 o 
  15   3   2     3695.45     3613.22    167.68 o 
  17   3   2      453.73      229.62    115.48 o 
  19   3   2    11742.76    10190.24    388.10 o 
  21   3   2     9206.26     9271.74    377.96 o 
 -22   4   2     1788.70     2340.58    176.17 o 
 -20   4   2     1122.01     1072.02    132.07 o 
 -18   4   2     7830.43     7516.67    247.15 o 
 -16   4   2    47964.10    46090.18   1067.86 o 
 -14   4   2    52482.46    47983.23   1108.03 o 
 -12   4   2    85748.77    82544.18   1889.98 o 
 -10   4   2    10749.41     9295.41    180.73 o 
  -8   4   2     1149.70      641.23     54.48 o 
  -6   4   2    36367.69    32462.58    655.78 o 
  -4   4   2    27101.26    21644.71    482.91 o 
  -2   4   2   116747.23   119492.26   2352.05 o 
   0   4   2   163808.50   178967.05   3272.12 o 
   2   4   2   249111.58   257911.63   4344.30 o 
   4   4   2   287996.25   272390.97   4974.53 o 
   6   4   2   184928.38   169981.53   3061.84 o 
   8   4   2    33158.09    34653.64   1106.06 o 
  10   4   2     4514.58     5480.55    349.27 o 
  12   4   2    10591.98     9689.64    310.12 o 
  14   4   2    36376.81    33659.84   1167.46 o 
  16   4   2     3628.45     3241.15    137.18 o 
  18   4   2     2488.50     1604.46    139.69 o 
  20   4   2    13596.53    13204.52    482.20 o 
  22   4   2    33264.39    30026.96   1000.41 o 
 -23   5   2       40.87      109.74    145.67 o 
 -21   5   2       48.93      213.74    125.39 o 
 -19   5   2     1215.60     1507.22    111.86 o 
 -17   5   2    20958.87    19183.78    540.53 o 
 -15   5   2    19227.05    19224.66    459.96 o 
 -13   5   2    59184.27    56905.23   1309.51 o 
 -11   5   2    59369.23    56913.01   1158.57 o 
  -9   5   2    50614.46    50399.90   1016.05 o 
  -7   5   2    18709.49    20608.38    419.78 o 
  -5   5   2     1403.82     1971.97     58.57 o 
  -3   5   2      751.74      536.92     20.60 o 
  -1   5   2      669.81      640.05     55.58 o 
   1   5   2    10751.95    13084.79    224.99 o 
   3   5   2    19722.77    20893.26    386.14 o 
   5   5   2     3508.11     3311.98     71.22 o 
   7   5   2     3028.35     3330.29     74.29 o 
   9   5   2     1783.68     3099.18    207.30 o 
  11   5   2      172.11      236.78     46.54 o 
  13   5   2     6409.00     6953.89    180.18 o 
  15   5   2        4.02      118.15     93.94 o 
  17   5   2     7330.29     6770.72    219.64 o 
  19   5   2    21116.77    18628.94    636.91 o 
  21   5   2    13212.35    12373.51    464.91 o 
 -22   6   2      218.62      161.94     98.42 o 
 -20   6   2       80.40       68.71     97.64 o 
 -18   6   2      334.77      335.59     87.34 o 
 -16   6   2      353.69      496.90     61.87 o 
 -14   6   2      974.90      881.16     60.06 o 
 -12   6   2        6.65       34.67     31.99 o 
 -10   6   2      234.19      234.03     31.99 o 
  -8   6   2     2887.04     2210.32     65.56 o 
  -6   6   2     3314.33     2652.43     74.84 o 
  -4   6   2     1568.09      991.21     34.12 o 
  -2   6   2     1389.42     1281.84     49.05 o 
   0   6   2     6069.38     6581.35    127.51 o 
   2   6   2     1099.51     1486.07     38.44 o 
   4   6   2      530.91      983.51     42.92 o 
   6   6   2       30.15       60.14     21.93 o 
   8   6   2        1.67      -13.84     23.74 o 
  10   6   2      410.04      399.66     32.70 o 
  12   6   2      682.06      670.95     42.29 o 
  14   6   2     3491.27     3358.91    112.96 o 
  16   6   2     1392.95     1380.10     93.47 o 
  18   6   2     2462.80     2180.21    122.95 o 
  20   6   2     1286.33     1079.81    150.07 o 
 -21   7   2     6518.44     6318.31    224.83 o 
 -19   7   2     3708.58     3417.71    135.60 o 
 -17   7   2     3794.50     3358.99    132.46 o 
 -15   7   2     4213.11     4041.65    134.03 o 
 -13   7   2      556.60      439.36     46.22 o 
 -11   7   2       17.09       33.80     31.68 o 
  -9   7   2     2280.80     1910.65     89.70 o 
  -7   7   2    35606.78    32530.27    657.35 o 
  -5   7   2    26181.99    23470.30    434.56 o 
  -3   7   2    34609.75    32653.53    660.02 o 
  -1   7   2      681.52      707.27     41.98 o 
   1   7   2      887.73      552.01     30.34 o 
   3   7   2    11077.21     9802.76    187.41 o 
   5   7   2    25103.29    23232.42    431.34 o 
   7   7   2    11662.96    10831.24    209.03 o 
   9   7   2     1210.12     1554.30     72.72 o 
  11   7   2     6540.16     5788.79    133.48 o 
  13   7   2    20977.17    20210.52    415.15 o 
  15   7   2     6600.79     6529.23    182.46 o 
  17   7   2     2201.45     2434.20    110.21 o 
  19   7   2      931.64     1039.40    106.52 o 
  21   7   2      497.13      467.58    111.63 o 
 -20   8   2     9035.47     9004.70    249.04 o 
 -18   8   2     2129.79     2128.40     87.65 o 
 -16   8   2      489.82      711.67     58.72 o 
 -14   8   2    15111.76    15286.15    329.54 o 
 -12   8   2     2172.95     1752.17     72.01 o 
 -10   8   2      159.77      247.39     38.44 o 
  -8   8   2    33009.17    32871.05    606.57 o 
  -6   8   2    85389.24    81494.41   1486.86 o 
  -4   8   2   133156.47   131284.59   2627.59 o 
  -2   8   2     7295.17     5993.81    413.97 o 
   0   8   2    43944.03    47352.92   1210.77 o 
   2   8   2     1061.50     1703.59     67.76 o 
   4   8   2    11685.91    11467.44    220.27 o 
   6   8   2     4073.29     4549.01    186.54 o 
   8   8   2      293.46      669.30     35.45 o 
  10   8   2    42999.89    40774.95    755.61 o 
  12   8   2    69182.82    66446.22   1203.46 o 
  14   8   2    37151.75    34911.41    793.11 o 
  16   8   2    26794.15    25900.02    599.02 o 
  18   8   2     5955.49     5060.77    167.29 o 
  20   8   2      301.16      430.95    106.05 o 
 -21   9   2     6335.92     5378.75    356.11 o 
 -19   9   2     6382.37     6644.24    351.39 o 
 -17   9   2    11416.34    10641.47    260.60 o 
 -15   9   2      202.09      258.00     47.80 o 
 -13   9   2     1008.07     1166.99     83.56 o 
 -11   9   2      102.13      132.15     34.27 o 
  -9   9   2     2874.35     2861.69     77.98 o 
  -7   9   2     4757.44     5072.79    110.13 o 
  -5   9   2     9331.69     8656.14    170.43 o 
  -3   9   2    10417.84     9755.05    209.26 o 
  -1   9   2    18102.70    18125.28    473.63 o 
   1   9   2    31056.80    33381.08    616.16 o 
   3   9   2    28644.81    29010.83    538.80 o 
   5   9   2    10867.08    10572.37    205.57 o 
   7   9   2    12079.26    11720.02    227.82 o 
   9   9   2    13765.52    13656.53    264.13 o 
  11   9   2     4352.67     4166.88    110.29 o 
  13   9   2    13544.15    12856.27    312.48 o 
  15   9   2      421.40      434.33     69.57 o 
  17   9   2       49.11       72.48     74.21 o 
  19   9   2      835.90      585.10    106.44 o 
 -20  10   2      532.45      347.86    102.19 o 
 -18  10   2     3970.14     3943.78    128.69 o 
 -16  10   2     9667.40     8922.47    190.71 o 
 -14  10   2     8000.12     8061.68    209.34 o 
 -12  10   2    12048.35    11136.01    248.33 o 
 -10  10   2     5159.30     5297.94    131.12 o 
  -8  10   2     2765.73     2803.13     85.53 o 
  -6  10   2       54.09      216.89     37.34 o 
  -4  10   2     1974.43     1716.24     63.99 o 
  -2  10   2     2034.73     1726.70     77.04 o 
   0  10   2      227.23      312.40     52.12 o 
   2  10   2      243.97      261.46     40.33 o 
   4  10   2     1900.74     1838.88     62.50 o 
   6  10   2     2069.23     1844.54     62.97 o 
   8  10   2     1035.17     1069.90     54.08 o 
  10  10   2     1236.13     1345.83     62.02 o 
  12  10   2       55.46       81.68     57.23 o 
  14  10   2      539.77      563.88     69.57 o 
  16  10   2       65.34      101.02     73.82 o 
  18  10   2     1049.28     1005.05     92.53 o 
 -19  11   2        2.72      -11.32     93.39 o 
 -17  11   2     4102.73     4011.70    116.97 o 
 -15  11   2      745.48      739.26     59.12 o 
 -13  11   2     7539.98     7505.50    183.64 o 
 -11  11   2     3393.46     3001.54    106.05 o 
  -9  11   2      199.13      189.30     46.07 o 
  -7  11   2       46.45       50.63     41.90 o 
  -5  11   2     7737.68     6886.20    159.11 o 
  -3  11   2     1399.74     1139.55     62.73 o 
  -1  11   2      627.97      606.02     52.59 o 
   1  11   2     2268.74     2421.00     82.15 o 
   3  11   2    10311.28    10004.56    243.22 o 
   5  11   2     7837.78     7539.31    191.10 o 
   7  11   2     1577.79     1667.82     75.31 o 
   9  11   2     1669.12     1753.66     82.94 o 
  11  11   2      789.46      895.31    101.72 o 
  13  11   2      571.49      766.54    113.36 o 
  15  11   2     1193.50     1482.22    130.89 o 
  17  11   2       29.07       39.15    113.59 o 
 -18  12   2     4719.55     4500.11    185.99 o 
 -16  12   2    16068.13    15974.86    317.12 o 
 -14  12   2    15334.80    15411.06    305.64 o 
 -12  12   2    22878.70    23681.61    499.89 o 
 -10  12   2     8298.88     7815.55    168.54 o 
  -8  12   2     1995.16     1965.91     79.79 o 
  -6  12   2      268.16      241.49     46.38 o 
  -4  12   2       88.42       95.43     52.67 o 
  -2  12   2    10330.37    10800.58    266.41 o 
   0  12   2    18018.74    19306.41    406.03 o 
   2  12   2    13478.69    12783.24    304.30 o 
   4  12   2    17800.69    16954.91    528.27 o 
   6  12   2    14227.20    13311.82    316.25 o 
   8  12   2     2247.10     2377.92     99.60 o 
  10  12   2      948.30      832.26    104.24 o 
  12  12   2       52.26       81.52    102.98 o 
  14  12   2     2670.85     3160.10    183.56 o 
  16  12   2      100.85      172.95    117.37 o 
 -17  13   2     3393.87     2855.40    184.27 o 
 -15  13   2        7.49       83.01     74.45 o 
 -13  13   2     1792.24     1491.89    167.44 o 
 -11  13   2     2632.58     2543.55    128.53 o 
  -9  13   2    11762.61    11405.57    320.81 o 
  -7  13   2    14164.75    14426.37    392.19 o 
  -5  13   2    16595.02    16292.92    439.75 o 
  -3  13   2     7995.58     7732.30    230.65 o 
  -1  13   2     8300.90     8293.35    213.90 o 
   1  13   2     5138.10     5205.96    153.84 o 
   3  13   2     2751.16     2495.05    105.02 o 
   5  13   2       85.56      147.40     57.94 o 
   7  13   2     1059.86     1033.74     81.83 o 
   9  13   2     5790.68     5214.45    227.50 o 
  11  13   2     5615.68     5419.79    238.27 o 
  13  13   2    23040.38    22409.28    749.87 o 
  15  13   2     2956.72     3025.44    197.86 o 
 -14  14   2     3592.66     3453.79    136.86 o 
 -12  14   2     1107.83     1286.16    105.18 o 
 -10  14   2      292.31      342.04     70.44 o 
  -8  14   2     2264.98     1982.50    110.61 o 
  -6  14   2     8015.06     7584.19    234.18 o 
  -4  14   2     8420.90     7091.30    222.71 o 
  -2  14   2     7539.57     7593.08    205.02 o 
   0  14   2     7765.67     7829.93    208.63 o 
   2  14   2      832.72      934.69     93.70 o 
   4  14   2       46.75      173.18     62.50 o 
   6  14   2       17.95       65.01     62.89 o 
   8  14   2      183.73       26.96     98.42 o 
  10  14   2     3917.96     3837.02    209.81 o 
  12  14   2     4654.31     4688.23    229.31 o 
  14  14   2     7579.59     7473.12    391.72 o 
 -13  15   2      462.61      476.62     98.19 o 
 -11  15   2      546.82      516.01     96.30 o 
  -9  15   2     1184.71     1142.62     87.81 o 
  -7  15   2     1133.53     1182.94     96.14 o 
  -5  15   2       23.12      111.16    130.97 o 
  -3  15   2     1469.57     1591.88     89.30 o 
  -1  15   2      434.07      548.79     83.09 o 
   1  15   2       32.24       69.02     86.47 o 
   3  15   2      123.06      141.34     90.01 o 
   5  15   2       21.67      135.37     71.77 o 
   7  15   2      280.77      183.79    109.66 o 
   9  15   2      924.84      983.98    125.54 o 
  11  15   2       73.38       70.04    124.91 o 
 -10  16   2     1013.38      913.15     89.70 o 
  -8  16   2     3775.44     3540.50    149.13 o 
  -6  16   2     4425.36     4354.52    288.58 o 
  -4  16   2     8766.49     8827.04    435.04 o 
  -2  16   2       82.40       83.56     77.12 o 
   0  16   2     8810.92     8935.84    283.79 o 
   2  16   2      322.42      191.65     96.85 o 
   4  16   2       36.11      -53.85     93.31 o 
   6  16   2      295.58      267.36    175.93 o 
   8  16   2      349.52      557.20    132.62 o 
  10  16   2     2801.77     2581.76    178.29 o 
  -7  17   2      235.11      197.86    103.53 o 
  -5  17   2       46.74      203.05     84.82 o 
  -3  17   2      703.26      756.63    101.09 o 
  -1  17   2     1390.00     1477.27    137.57 o 
   1  17   2     6221.17     6291.11    231.67 o 
   3  17   2    12464.53    12749.51    379.06 o 
   5  17   2     8686.07     9099.11    364.52 o 
 -23   1   3     2075.49     1993.43    173.10 o 
 -21   1   3     1164.44     1208.02    138.75 o 
 -19   1   3     1786.68     1960.33    115.72 o 
 -17   1   3     5397.23     6638.34    220.35 o 
 -15   1   3     6012.64     6435.37    181.44 o 
 -11   1   3     2792.44     5055.97    588.17 o 
  -9   1   3    48710.39    47699.20   1115.02 o 
  -7   1   3    94991.88    85932.73   1999.95 o 
  -5   1   3   128533.58   120787.61   2084.93 o 
  -3   1   3    29824.07    26702.57    501.70 o 
  -1   1   3    21872.70    24077.89    588.09 o 
   1   1   3    17812.18    22686.70    828.88 o 
   3   1   3     2226.95     1977.08    101.41 o 
   5   1   3     3016.56     4442.02    210.05 o 
   9   1   3    21952.22    20741.23    385.43 o 
  11   1   3    24775.56    24955.82    463.49 o 
  13   1   3     6783.33     8239.18    223.89 o 
  15   1   3     9303.73    10870.54    215.16 o 
  17   1   3       69.40      558.06    109.66 o 
  19   1   3     1451.84     1848.86    156.12 o 
  21   1   3       94.34      719.92    153.14 o 
 -24   2   3     3922.11     6960.73    563.01 o 
 -22   2   3      737.23     1653.36    215.16 o 
 -20   2   3    12894.39    14449.33    507.67 o 
 -18   2   3    27917.40    27860.75    767.09 o 
 -16   2   3    16609.26    21266.51    745.71 o 
 -14   2   3    30917.27    33485.47    705.77 o 
 -12   2   3    16537.79    16148.83    348.25 o 
 -10   2   3     5042.40     8826.49    376.94 o 
  -8   2   3    54098.79    61469.88   1267.29 o 
  -6   2   3     2982.99     2579.32    194.01 o 
  -4   2   3     3297.79     3606.85     81.68 o 
  -2   2   3    15448.24    16831.88    375.29 o 
   0   2   3    24949.28    31615.70    838.94 o 
   2   2   3    14257.60    15304.46    308.08 o 
   4   2   3    39035.62    43677.84    980.52 o 
   8   2   3    20793.98    22070.39    501.70 o 
  10   2   3     1597.22     8217.09    402.18 o 
  12   2   3     3070.12    18068.99    644.30 o 
  14   2   3    21098.30    27838.66    711.75 o 
  16   2   3     1876.44    13813.13    674.88 o 
  18   2   3    12713.47    16514.69    569.78 o 
  20   2   3     3658.17     3445.70    215.32 o 
  22   2   3    12174.20    13356.00    503.90 o 
 -21   3   3     4534.52     8630.67    813.71 o 
 -19   3   3    16092.61    17541.35    502.17 o 
 -17   3   3    47963.59    47616.82   1282.55 o 
 -15   3   3    60795.77    57833.86   1332.07 o 
 -13   3   3    28835.36    26303.46    613.64 o 
 -11   3   3     2245.98     2175.02     69.18 o 
  -9   3   3     2957.42     2043.82    117.76 o 
  -7   3   3    25517.47    20848.53    557.12 o 
  -5   3   3    20226.90    15386.30    351.24 o 
  -3   3   3     9633.34     8530.83    175.15 o 
  -1   3   3    13549.61    17323.36    752.78 o 
   1   3   3   129090.44   133573.52   2642.68 o 
   3   3   3    78525.26    79233.38   1327.12 o 
   5   3   3    72765.39    77379.18   1401.64 o 
   7   3   3     4290.11     4333.93     98.50 o 
   9   3   3      415.25      743.11     70.28 o 
  15   3   3     7169.66    27319.04   1054.02 o 
  17   3   3    13827.17    17742.67   1000.88 o 
  19   3   3    17633.98    17169.60    595.25 o 
  21   3   3    23574.12    22902.41    779.59 o 
 -24   4   3      261.54      382.21    227.74 o 
 -22   4   3      514.92      602.08    140.09 o 
 -20   4   3      215.15      215.16     94.26 o 
 -18   4   3      106.56      123.89     81.28 o 
 -16   4   3      768.10      941.53     63.36 o 
 -14   4   3      683.79      937.05     56.21 o 
 -12   4   3      760.31     1063.14    104.47 o 
 -10   4   3      344.43      345.81     34.67 o 
  -8   4   3      590.88      615.45     33.41 o 
  -6   4   3     1250.91     1134.99     54.71 o 
  -4   4   3     4295.63     3795.83     95.91 o 
  -2   4   3    21060.03    20845.94    751.53 o 
   0   4   3    18211.06    19636.19   1017.78 o 
   2   4   3    21727.48    21394.57    360.43 o 
   4   4   3    15610.41    15538.80    285.44 o 
   6   4   3      151.22      242.20     23.35 o 
   8   4   3      583.14      571.58     25.08 o 
  10   4   3     2650.83     2494.18     77.59 o 
  12   4   3     2236.98     2238.15     68.78 o 
  14   4   3      995.69     1153.07     77.12 o 
  16   4   3        8.51      131.36     68.23 o 
  18   4   3       64.61      183.48    118.62 o 
  20   4   3      747.06      810.41    146.77 o 
 -23   5   3      431.77      774.17    208.63 o 
 -21   5   3     4236.88     4230.63    193.07 o 
 -19   5   3     6542.74     5921.56    216.50 o 
 -17   5   3    10826.48    11601.55    345.42 o 
 -15   5   3     8349.85     8209.39    215.79 o 
 -13   5   3     6284.67     6439.61    172.95 o 
 -11   5   3      770.79     1997.28    141.03 o 
  -9   5   3      274.70      613.72     60.29 o 
  -7   5   3       74.30      116.58     63.20 o 
  -5   5   3      689.54     1078.86     67.06 o 
  -3   5   3     2909.91     2914.13     88.99 o 
  -1   5   3     7807.09     8945.82    309.26 o 
   1   5   3    20976.55    22302.69    439.36 o 
   3   5   3     6076.32     5593.67    108.17 o 
   5   5   3    19540.63    19675.81    360.67 o 
   7   5   3     2620.66     2656.12     63.36 o 
   9   5   3     4786.05     4784.13    123.11 o 
  11   5   3     1457.90     3344.52    230.72 o 
  13   5   3      260.99     3322.51    231.67 o 
  15   5   3     2957.69     7866.02    506.18 o 
  17   5   3      824.96     3197.13    234.58 o 
  19   5   3      954.44     2160.95    196.76 o 
  21   5   3     4544.76     4531.63    264.29 o 
 -22   6   3     1530.40     1823.63    137.65 o 
 -20   6   3     2674.01     1940.37    125.94 o 
 -18   6   3      322.61      399.11     89.85 o 
 -16   6   3     4910.92     9247.92    467.42 o 
 -10   6   3    13251.12    18376.83    493.52 o 
  -8   6   3   126415.59   123985.68   2481.68 o 
  -6   6   3    55974.96    53034.88   1049.07 o 
  -4   6   3    68819.87    64038.11   1264.54 o 
  -2   6   3    52486.06    53705.98   1063.38 o 
   0   6   3    11430.02    14244.07    369.24 o 
   2   6   3     1763.29     2396.63    218.78 o 
   4   6   3     4164.18     5424.74    185.21 o 
   6   6   3     1197.28     1867.73    115.87 o 
   8   6   3    29973.67    29079.30    641.78 o 
  10   6   3    16029.72    15079.16    346.28 o 
  12   6   3    15800.64    15781.48    325.92 o 
  14   6   3    17911.63    18978.21    443.37 o 
  16   6   3      191.47      392.82     65.72 o 
  18   6   3      135.31      461.13    155.02 o 
  20   6   3     1579.65     2127.38    143.47 o 
 -21   7   3    13624.69    13077.17    400.45 o 
 -19   7   3      135.12       -6.68     68.78 o 
 -17   7   3     2221.75     6581.43    250.06 o 
 -15   7   3     4544.64    12713.90    424.50 o 
 -13   7   3     1680.05     2764.92    176.25 o 
 -11   7   3    10491.69    11487.09    538.17 o 
  -9   7   3    68126.77    66121.87   1329.79 o 
  -7   7   3   109392.71   100617.34   2205.52 o 
  -5   7   3    89478.35    86903.66   1466.73 o 
  -3   7   3    16980.86    15907.02    299.12 o 
  -1   7   3     1866.98     1410.29     56.99 o 
   1   7   3    11188.80     9571.02    400.92 o 
   3   7   3    31356.78    38853.30   1195.52 o 
   5   7   3     1375.96     1261.24    105.73 o 
   7   7   3     3581.06     5157.14    253.99 o 
   9   7   3    47334.74    46940.05    931.15 o 
  11   7   3    77074.65    75010.06   1660.74 o 
  13   7   3    33485.57    34785.86    789.49 o 
  15   7   3    17960.09    18052.88    426.86 o 
  17   7   3      144.85      195.98     71.14 o 
  19   7   3     3133.14     6640.78   1235.30 o 
 -22   8   3     2630.26     2380.27    133.17 o 
 -20   8   3     1437.77     1160.85    115.17 o 
 -18   8   3      649.30      777.62    106.36 o 
 -16   8   3       21.11      669.06    137.57 o 
 -14   8   3      220.18     3695.92    225.22 o 
 -10   8   3     2082.03     3610.86    318.61 o 
  -8   8   3     6170.29     6218.48    162.10 o 
  -6   8   3     3980.97     4190.30     92.13 o 
  -4   8   3       31.62       75.86     32.55 o 
  -2   8   3      149.33      271.60     51.73 o 
   0   8   3     9475.20     8539.24    204.00 o 
   2   8   3     5379.00     4737.28     99.05 o 
   4   8   3       46.75      126.01     47.48 o 
   6   8   3      192.06      141.03     65.48 o 
   8   8   3    10057.29     9729.50    206.28 o 
  10   8   3    16548.29    15287.56    315.31 o 
  12   8   3    14229.51    13147.68    364.29 o 
  14   8   3     4862.12     4471.42    144.49 o 
  16   8   3     1318.19     1304.24     85.14 o 
  18   8   3      184.02      364.52    133.95 o 
 -21   9   3       64.57      129.00     97.56 o 
 -19   9   3       80.61       63.60     86.32 o 
 -17   9   3      720.33     2356.38    415.15 o 
 -15   9   3      422.99      491.40     55.58 o 
 -13   9   3     2416.34     2611.47     83.49 o 
 -11   9   3     1113.02     1243.48     80.50 o 
  -9   9   3      553.41      665.29     38.91 o 
  -7   9   3       77.90      185.44     41.98 o 
  -5   9   3      329.78      436.29     36.63 o 
  -3   9   3     3822.60     3757.39     87.42 o 
  -1   9   3      618.46      757.89     47.72 o 
   1   9   3      106.82      198.81     63.36 o 
   3   9   3      889.32      860.95     35.38 o 
   5   9   3      619.09      797.28     39.23 o 
   7   9   3       99.12      156.36     34.43 o 
   9   9   3     1369.04     1468.46    101.96 o 
  11   9   3     2226.03     3010.66    178.13 o 
  13   9   3      705.72      968.96    123.97 o 
  15   9   3     8633.10     9209.56    240.94 o 
  17   9   3     3023.67     2589.07    120.59 o 
  19   9   3     1102.83     1210.30     98.74 o 
 -20  10   3     5841.77     8678.62    364.68 o 
 -18  10   3    23464.79    23755.43    770.94 o 
 -16  10   3    25577.36    25963.23    615.29 o 
 -14  10   3    35213.66    35434.25    663.95 o 
 -12  10   3    10378.24     9765.50    215.00 o 
 -10  10   3      105.82      285.28    165.48 o 
  -8  10   3      268.24      625.90    107.23 o 
  -6  10   3    16627.38    20545.41    755.85 o 
  -4  10   3     2565.91     3009.80    138.59 o 
  -2  10   3     7227.65    11326.25    507.75 o 
   0  10   3    24956.23    25050.00    566.55 o 
   2  10   3    49961.33    47181.94    935.40 o 
   4  10   3    42160.31    42921.75    956.62 o 
   6  10   3     8836.72     8627.05    210.68 o 
   8  10   3     4131.87     3871.14    102.43 o 
  10  10   3     1692.67     4629.03    261.85 o 
  14  10   3     3543.13    11613.66    570.56 o 
  16  10   3     2338.01     9256.73    485.66 o 
  18  10   3    17438.26    17460.46    426.62 o 
 -19  11   3     6625.48     7687.10    274.43 o 
 -17  11   3    29300.29    28887.57    608.14 o 
 -15  11   3    37873.03    38067.57    767.17 o 
 -13  11   3    17423.17    17907.21    347.62 o 
 -11  11   3     4192.44     4824.15    152.03 o 
  -9  11   3      471.58      532.59     58.49 o 
  -7  11   3     4864.74     5040.64    278.44 o 
  -5  11   3     1336.95     4975.87    286.38 o 
  -3  11   3     4941.27     9883.34    486.37 o 
  -1  11   3    42423.34    47147.51   1480.80 o 
   1  11   3   112135.94   111520.12   2465.41 o 
   3  11   3    80669.83    75869.52   1681.73 o 
   5  11   3    44112.47    43015.22    960.63 o 
   7  11   3      468.55      481.89     52.59 o 
   9  11   3     4451.79     4898.36    209.81 o 
  11  11   3     8914.01    11109.92    739.26 o 
  13  11   3     9908.56    15966.69   1432.46 o 
  17  11   3     5462.31     6845.56    294.95 o 
 -18  12   3     2211.28     3074.41    178.76 o 
 -16  12   3     4443.50     4204.85    139.06 o 
 -14  12   3     2828.90     2543.63     90.95 o 
 -12  12   3     1525.34     1535.75     66.51 o 
 -10  12   3       46.15       14.07     49.76 o 
  -8  12   3       76.68       80.66     43.31 o 
  -6  12   3      500.07      598.63    112.96 o 
  -4  12   3      130.40      533.06    147.87 o 
  -2  12   3     4180.72     4711.02    171.22 o 
   0  12   3     5148.49     6083.66    167.05 o 
   2  12   3     9808.07     9465.99    235.76 o 
   4  12   3    11412.73    11176.34    269.95 o 
   6  12   3      106.82      136.55     51.49 o 
   8  12   3       14.23        1.89     89.22 o 
  10  12   3      114.30      189.30     98.66 o 
  12  12   3      110.14      186.54    105.18 o 
  14  12   3     1012.83     1186.40    180.57 o 
  16  12   3     4994.37     5066.74    246.45 o 
 -17  13   3       24.54       66.43     72.17 o 
 -15  13   3     1858.75     1923.15    104.71 o 
 -13  13   3      344.24      441.17     59.12 o 
 -11  13   3      182.37      371.20     69.81 o 
  -9  13   3       24.25      -25.71     62.42 o 
  -7  13   3     1309.71     1616.33    109.35 o 
  -5  13   3     3744.27     3787.81    129.55 o 
  -3  13   3       59.41      134.03     59.82 o 
  -1  13   3     4126.81     4876.97    252.34 o 
   1  13   3      383.78      504.45     64.93 o 
   3  13   3       11.76      143.39     57.15 o 
   5  13   3     1114.75     1248.35     73.66 o 
   7  13   3      116.76       57.94     89.70 o 
   9  13   3     1193.74     1118.64    147.48 o 
  11  13   3      323.03      341.72    107.54 o 
  13  13   3      796.06     1110.78    127.27 o 
  15  13   3       56.49      -90.25    121.22 o 
 -14  14   3      828.16     5414.05    316.57 o 
 -12  14   3        4.75     3541.21    254.70 o 
 -10  14   3     6718.20     8126.38    387.71 o 
  -8  14   3    36168.41    33558.50    871.88 o 
  -6  14   3    16565.68    16526.71    486.68 o 
  -4  14   3    11961.48    12390.02    418.53 o 
  -2  14   3     2541.22     2825.84    116.34 o 
   0  14   3     2983.71     3266.46    122.71 o 
   2  14   3     5496.42     7757.06    596.19 o 
   4  14   3     3027.20     4399.17    199.75 o 
   8  14   3    11809.63    11673.48    422.93 o 
  10  14   3    13235.37    13105.23    466.01 o 
  12  14   3    18192.08    19047.62    652.79 o 
 -13  15   3      136.41     8536.41    343.22 o 
 -11  15   3     5442.70     9957.94    839.26 o 
  -9  15   3    22982.85    22532.86    599.81 o 
  -7  15   3    35183.88    35465.77   1545.81 o 
  -5  15   3    21603.56    23755.66    811.11 o 
  -3  15   3     5019.31     5067.61    162.25 o 
  -1  15   3      541.62      873.22    145.90 o 
   1  15   3     2960.22     3623.51    260.91 o 
   3  15   3     6116.03     7971.98    745.71 o 
   7  15   3     3486.54     5453.59    355.40 o 
   9  15   3    24485.67    24420.95    818.11 o 
  11  15   3    34678.78    35001.73   1283.17 o 
 -10  16   3     2388.80     2665.32    127.66 o 
  -8  16   3     7376.84     6850.36    241.26 o 
  -6  16   3     7077.68     7444.19    233.32 o 
  -4  16   3     3919.57     3841.66    190.87 o 
  -2  16   3     4045.80     3682.87    178.61 o 
   0  16   3      580.42      828.41    125.94 o 
   2  16   3      670.48      780.61    120.98 o 
   4  16   3     3184.35     4520.16    661.20 o 
   6  16   3      549.04      884.22    187.80 o 
   8  16   3     3386.90     3884.90    225.38 o 
  -7  17   3       11.41     -114.46     93.94 o 
  -5  17   3        1.49       46.85     84.11 o 
  -3  17   3      926.68      925.57     94.02 o 
  -1  17   3     1025.87      815.44    114.07 o 
   1  17   3        8.31      -32.15    106.05 o 
   3  17   3       16.71      -36.16    133.80 o 
   5  17   3       98.70      134.19    124.76 o 
 -24   0   4    43739.68    41633.55   1916.70 o 
 -22   0   4      566.05      240.32    184.19 o 
 -20   0   4      178.85      -28.06    148.97 o 
 -18   0   4      969.26      802.70    102.98 o 
 -16   0   4    23474.46    20693.59    712.30 o 
 -14   0   4    24038.01    25402.88    860.17 o 
 -12   0   4    49345.38    49699.86   1645.10 o 
 -10   0   4    46500.88    41086.65   1102.45 o 
  -8   0   4   260289.75   253172.06   8353.48 o 
  -6   0   4    23896.08    22462.74    748.77 o 
  -4   0   4     4015.27     3488.30    279.70 o 
  -2   0   4    13287.80     9219.00    209.03 o 
   0   0   4   219669.17   224325.36   4968.08 o 
   2   0   4      365.61     1494.25     48.82 o 
   4   0   4    62600.43    70912.29   1828.11 o 
   6   0   4   111418.21    94289.13  13399.08 o 
   8   0   4   287132.16   269768.03  20457.76 o 
  10   0   4   135656.83   128403.72   3310.33 o 
  12   0   4    85492.80    84081.66   2176.28 o 
  14   0   4     7292.64     7992.34    233.79 o 
  16   0   4    18987.03    16702.49    936.42 o 
  18   0   4     5140.37     5133.40    345.34 o 
  20   0   4     2072.19     2221.72    256.12 o 
 -23   1   4      611.11      339.52    141.89 o 
 -21   1   4     3804.56     3053.42    201.17 o 
 -19   1   4    12116.43    10895.86    331.35 o 
 -17   1   4      804.95      646.89     68.78 o 
 -15   1   4      190.89      224.83     52.43 o 
 -13   1   4      163.29      220.19     30.89 o 
 -11   1   4    65561.98    63434.38   1316.03 o 
  -9   1   4    69108.46    64300.99   1502.74 o 
  -7   1   4    74162.50    72224.16   1493.07 o 
  -5   1   4    65872.20    71703.20   1237.89 o 
  -3   1   4     4558.35     3775.86     72.87 o 
  -1   1   4      151.72      142.05     11.79 o 
   1   1   4     5807.89     5248.57     99.60 o 
   3   1   4    21017.22    22483.73    412.47 o 
   5   1   4    68897.91    72422.10   1449.36 o 
   7   1   4    11952.35     8610.15    497.14 o 
   9   1   4    25536.89    24657.49    603.50 o 
  11   1   4    29157.39    27368.01    508.38 o 
  13   1   4     5714.04     5692.02    124.91 o 
  15   1   4      427.48      382.68     43.00 o 
  17   1   4      162.63      154.94    115.87 o 
  19   1   4     2637.97     2432.94    173.97 o 
  21   1   4     7166.56     6369.96    310.04 o 
 -24   2   4     1068.94      967.71    162.02 o 
 -22   2   4     1187.89     1136.17    145.75 o 
 -20   2   4      584.94      556.41     96.38 o 
 -18   2   4       99.56       26.96     75.15 o 
 -16   2   4       47.24       12.18     56.44 o 
 -14   2   4        0.39       15.17     33.57 o 
 -12   2   4      662.38      717.33     39.15 o 
 -10   2   4     1872.30     1643.14     66.27 o 
  -8   2   4     7697.49     6898.94    152.27 o 
  -6   2   4     8334.06     7248.05    131.12 o 
  -4   2   4     7577.27     6127.68    104.16 o 
  -2   2   4     3220.49     2176.20     50.70 o 
   0   2   4      786.08      625.12     26.33 o 
   2   2   4      397.96      542.65     28.14 o 
   4   2   4        1.77       52.43     23.03 o 
   6   2   4      256.57       70.04     27.83 o 
   8   2   4     1716.27     1302.04     49.60 o 
  10   2   4     2541.32     2054.75     78.45 o 
  12   2   4     5410.92     4805.36    108.48 o 
  14   2   4     2986.66     2856.42     83.09 o 
  16   2   4     1380.82     1229.01     74.60 o 
  18   2   4       26.10       38.05    118.94 o 
  20   2   4      566.19      472.53    149.68 o 
 -23   3   4      318.08      316.10    142.13 o 
 -21   3   4    15859.63    14706.39    437.71 o 
 -19   3   4     5612.00     5607.35    207.53 o 
 -17   3   4    40187.88    36626.16    994.51 o 
 -15   3   4    28333.44    26684.56    567.26 o 
 -13   3   4       20.68      -11.40     34.75 o 
 -11   3   4     1321.01     1619.47     69.65 o 
  -9   3   4     5740.51     5059.27    117.37 o 
  -7   3   4     1226.20     1137.11     39.62 o 
  -5   3   4    23297.15    22782.06    367.74 o 
  -3   3   4    15039.46    13120.95    226.09 o 
  -1   3   4   148775.02   144209.72   3193.27 o 
   1   3   4    84239.38    86269.81   1561.22 o 
   3   3   4     2561.32     3147.68     95.83 o 
   5   3   4    27186.76    32618.23    594.93 o 
   7   3   4    22289.07    22091.06    409.09 o 
   9   3   4    18190.21    15434.96    318.85 o 
  11   3   4     1290.31     1169.50     52.98 o 
  13   3   4     1213.13     1310.14     52.67 o 
  15   3   4     4702.71     4427.39    141.03 o 
  17   3   4    21096.07    19979.96    472.85 o 
  19   3   4     2753.45     2585.29    181.04 o 
  21   3   4     9642.14     9271.82    385.75 o 
 -24   4   4     2343.51     2039.02    182.06 o 
 -22   4   4      647.44      530.94    112.89 o 
 -20   4   4    34388.05    33140.68   1158.18 o 
 -18   4   4    78871.84    74796.24   2335.94 o 
 -16   4   4    15736.65    14610.17    417.58 o 
 -14   4   4    44206.96    41224.30    953.40 o 
 -12   4   4       71.81       84.35     33.10 o 
 -10   4   4    45455.83    42517.14    882.02 o 
  -8   4   4     2607.79     4135.59     82.07 o 
  -6   4   4      121.70      154.47     26.26 o 
  -4   4   4    59639.43    60618.91   1042.62 o 
  -2   4   4   264381.81   264421.28   4863.77 o 
   0   4   4    79585.49    72787.72   1439.30 o 
   2   4   4   139857.98   144264.28   2598.11 o 
   4   4   4    17339.16    18757.39    342.82 o 
   6   4   4    36501.76    35635.34    650.59 o 
   8   4   4    30785.29    26072.10    444.23 o 
  10   4   4    51637.65    47942.74    880.21 o 
  12   4   4       98.63      122.24     36.16 o 
  14   4   4    18410.75    17132.81    328.60 o 
  16   4   4    20351.32    19017.36    519.78 o 
  18   4   4    61342.95    54940.57   1753.90 o 
  20   4   4    28243.29    27294.90    910.40 o 
 -23   5   4      252.86      251.71    121.93 o 
 -21   5   4    20736.21    19324.10    591.55 o 
 -19   5   4     5378.02     5415.54    204.00 o 
 -17   5   4    31306.82    29484.94   1082.87 o 
 -15   5   4    20224.19    19224.11    458.38 o 
 -13   5   4       92.82       72.01     42.61 o 
 -11   5   4      247.78      500.60     43.24 o 
  -9   5   4     9820.24     8592.15    167.68 o 
  -7   5   4     6279.14     5557.04    111.94 o 
  -5   5   4     5125.77     6017.47    118.62 o 
  -3   5   4      625.76      657.98     40.33 o 
  -1   5   4    60608.69    62575.55   1237.89 o 
   1   5   4    74344.91    76091.21   1372.79 o 
   3   5   4    15965.99    16815.22    285.04 o 
   5   5   4    87982.99    91216.20   1645.89 o 
   7   5   4     2480.24     2606.91     70.59 o 
   9   5   4     4186.93     4857.79    104.08 o 
  11   5   4    16671.22    16267.22    306.11 o 
  13   5   4    16214.93    15706.17    330.56 o 
  15   5   4    12519.61    12246.01    300.53 o 
  17   5   4    20062.19    19117.20    542.26 o 
  19   5   4     1163.55     1350.94    115.17 o 
 -22   6   4      310.31      304.15    104.08 o 
 -20   6   4      130.21       78.69     93.94 o 
 -18   6   4      168.69       90.56     65.40 o 
 -16   6   4      572.67      540.53     54.40 o 
 -14   6   4     2866.45     2683.16     81.05 o 
 -12   6   4     6135.43     5383.94    130.02 o 
 -10   6   4     2321.34     1920.63     56.68 o 
  -8   6   4     6418.11     6144.66    124.36 o 
  -6   6   4     1992.00     2243.10     56.21 o 
  -4   6   4     1251.76     1778.66     56.29 o 
  -2   6   4       16.19       88.99     51.57 o 
   0   6   4      490.68      346.83     28.30 o 
   2   6   4       80.93      118.15     18.55 o 
   4   6   4       75.64       86.87     20.83 o 
   6   6   4       23.95       63.99     23.74 o 
   8   6   4      376.46      413.26     36.00 o 
  10   6   4     3931.39     3594.82     94.26 o 
  12   6   4     1525.05     1592.12     69.10 o 
  14   6   4     3660.79     3367.63    197.00 o 
  16   6   4      643.77      654.60     73.03 o 
  18   6   4       16.25      -53.69     73.82 o 
  20   6   4      110.32      260.52    109.27 o 
 -21   7   4     2174.40     2228.32    112.73 o 
 -19   7   4     8081.28     7632.30    296.37 o 
 -17   7   4      569.26      619.54     60.77 o 
 -15   7   4      131.64       71.54     44.65 o 
 -13   7   4      338.71      328.36     44.26 o 
 -11   7   4    18070.51    17150.42    356.97 o 
  -9   7   4    11839.97    10360.12    201.48 o 
  -7   7   4     8259.66     8078.34    158.87 o 
  -5   7   4     5095.20     5677.00    125.62 o 
  -3   7   4    19664.96    17350.88    351.16 o 
  -1   7   4     2960.59     2218.18     72.48 o 
   1   7   4     6535.55     5918.18    128.77 o 
   3   7   4     5304.98     5277.26    107.15 o 
   5   7   4    43009.57    43780.50    867.71 o 
   7   7   4    16606.96    14564.34    297.70 o 
   9   7   4    31298.41    30704.44    613.88 o 
  11   7   4    27304.86    26335.45    601.22 o 
  13   7   4     6335.09     6527.26    204.78 o 
  15   7   4      255.19      362.71     68.00 o 
  17   7   4       72.26      172.87     74.29 o 
  19   7   4     3596.64     3822.79    183.48 o 
 -22   8   4       58.59       66.35     99.92 o 
 -20   8   4       89.45       47.56     87.49 o 
 -18   8   4      128.96      118.94     68.94 o 
 -16   8   4     8401.52     7486.01    164.77 o 
 -14   8   4    18944.16    17924.58    344.79 o 
 -12   8   4    35716.88    35493.21    721.34 o 
 -10   8   4    34366.95    31569.79    586.91 o 
  -8   8   4   138154.47   130245.04   2980.16 o 
  -6   8   4    19718.27    18223.15    369.87 o 
  -4   8   4     3994.67     4341.71     96.06 o 
  -2   8   4      156.69      281.59     55.97 o 
   0   8   4    38743.52    37292.86    829.90 o 
   2   8   4      250.60      694.06     29.87 o 
   4   8   4    12677.58    13647.02    278.99 o 
   6   8   4    21191.54    19734.45    444.23 o 
   8   8   4    76926.65    75552.80   1492.12 o 
  10   8   4    27374.98    24902.21    658.13 o 
  12   8   4    23661.86    22907.68    527.95 o 
  14   8   4     1670.25     1648.72     86.24 o 
  16   8   4     9494.82     9013.03    255.17 o 
  18   8   4      864.07     1139.94     93.15 o 
 -21   9   4     8722.43     7828.52    281.19 o 
 -19   9   4       30.24      -72.87    119.88 o 
 -17   9   4     4361.57     4164.68    141.58 o 
 -15   9   4     5004.60     4462.61    125.23 o 
 -13   9   4     1754.42     1731.89     83.64 o 
 -11   9   4    24779.29    23163.25    537.31 o 
  -9   9   4    19134.51    17914.91    366.33 o 
  -7   9   4    24726.99    23597.34    442.35 o 
  -5   9   4    39577.41    40375.53    746.97 o 
  -3   9   4     2546.11     2601.49     80.18 o 
  -1   9   4     8091.50     8663.37    209.50 o 
   1   9   4     4604.22     4900.95    131.28 o 
   3   9   4     1194.83      929.11     43.55 o 
   5   9   4    14768.46    15555.39    318.30 o 
   7   9   4      220.46      291.57     35.30 o 
   9   9   4      253.15      489.12    133.80 o 
  11   9   4     3364.96     3250.03    130.42 o 
  13   9   4     1142.63     1149.77     87.10 o 
  15   9   4      537.55      569.62     77.67 o 
  17   9   4     4270.66     4054.30    153.84 o 
 -20  10   4     3702.96     3481.07    166.26 o 
 -18  10   4     4447.58     4830.12    190.48 o 
 -16  10   4      944.51      866.53     66.27 o 
 -14  10   4        4.42      -13.21     52.67 o 
 -12  10   4      585.44      613.56     63.91 o 
 -10  10   4     7632.69     6961.04    179.00 o 
  -8  10   4     1674.28     1593.69     58.41 o 
  -6  10   4     1108.94     1072.02     46.30 o 
  -4  10   4     1060.24     1030.44     45.20 o 
  -2  10   4     5339.76     4806.14    133.32 o 
   0  10   4    12847.35    12194.83    287.72 o 
   2  10   4    21257.42    20131.05    460.03 o 
   4  10   4    16594.03    15937.21    367.12 o 
   6  10   4     7827.03     7462.66    187.17 o 
   8  10   4     2253.53     2325.80    140.24 o 
  10  10   4     3145.61     2632.46    156.20 o 
  12  10   4      256.75      292.59    148.58 o 
  14  10   4     3601.30     3236.67    149.36 o 
  16  10   4     2582.25     2869.71    155.18 o 
 -19  11   4       64.78      143.07     81.13 o 
 -17  11   4     5139.60     4871.86    131.60 o 
 -15  11   4     1284.79     1229.72     66.03 o 
 -13  11   4     1429.70     1421.22     76.25 o 
 -11  11   4       77.72       12.74     48.35 o 
  -9  11   4     4468.29     4105.25    103.22 o 
  -7  11   4     1167.95     1121.94     51.33 o 
  -5  11   4     2635.97     2558.72     78.61 o 
  -3  11   4      552.89      494.23     49.76 o 
  -1  11   4    20848.01    20021.54    459.72 o 
   1  11   4    11032.88    10799.95    261.07 o 
   3  11   4      285.90      467.11     99.92 o 
   5  11   4     7187.95     7087.68    181.20 o 
   7  11   4     3503.60     3548.99    172.79 o 
   9  11   4     1495.53     1445.03    117.21 o 
  11  11   4       14.11     -116.27     96.30 o 
  13  11   4      529.89      582.98    111.08 o 
  15  11   4      935.97     1078.78    113.67 o 
 -18  12   4    17808.50    17997.77    357.52 o 
 -16  12   4      953.58     1011.57     73.42 o 
 -14  12   4     7950.82     6711.06    156.12 o 
 -12  12   4       42.65       60.85     55.58 o 
 -10  12   4    10778.91    11098.28    261.78 o 
  -8  12   4      895.66      805.14     52.43 o 
  -6  12   4     1254.53     1308.49     57.31 o 
  -4  12   4     7303.45     7021.96    168.46 o 
  -2  12   4    25886.65    25153.29    523.16 o 
   0  12   4     9906.85     9561.66    238.43 o 
   2  12   4    31068.21    30701.92    695.16 o 
   4  12   4     9433.38     8988.59    224.67 o 
   6  12   4       27.68       51.33     83.33 o 
   8  12   4      505.30      470.57     95.67 o 
  10  12   4      697.56      599.57    110.61 o 
  12  12   4     4370.13     4188.57    213.12 o 
  14  12   4     8199.26     7860.43    312.40 o 
 -17  13   4     5285.99     5077.12    159.27 o 
 -15  13   4     5625.60     5480.55    140.48 o 
 -13  13   4     2981.49     3297.04    107.54 o 
 -11  13   4    15289.54    15265.55    330.01 o 
  -9  13   4     7512.16     7556.21    182.69 o 
  -7  13   4     7727.27     7327.92    228.92 o 
  -5  13   4    11460.13    11635.67    260.83 o 
  -3  13   4      113.75      127.35     54.56 o 
  -1  13   4     2172.26     2322.81     92.92 o 
   1  13   4     3523.87     3607.08    123.18 o 
   3  13   4       98.30       29.09     69.89 o 
   5  13   4    18407.80    16956.09    792.87 o 
   7  13   4     2923.43     2816.25    174.75 o 
   9  13   4     6349.22     6108.11    260.91 o 
  11  13   4    10261.05     9253.66    350.29 o 
  13  13   4     3460.29     3195.71    200.14 o 
 -14  14   4      903.74      955.91     88.28 o 
 -12  14   4     8887.78     8212.69    254.54 o 
 -10  14   4     9693.76     9464.18    279.31 o 
  -8  14   4    22247.60    20664.27    552.17 o 
  -6  14   4     9830.25    10293.38    335.83 o 
  -4  14   4     3400.56     3310.64    124.13 o 
  -2  14   4       67.84       17.22     65.64 o 
   0  14   4     1845.85     1752.80     88.99 o 
   2  14   4      817.50      775.82     91.43 o 
   4  14   4        4.33       32.31     97.87 o 
   6  14   4      967.29      720.79    149.28 o 
   8  14   4     2859.32     3177.32    305.41 o 
  10  14   4     8152.68     7903.20    410.12 o 
  12  14   4     1840.39     1938.48    158.95 o 
 -13  15   4       74.44      112.02     83.72 o 
 -11  15   4     3910.30     4126.55    171.84 o 
  -9  15   4      958.78     1133.34    100.39 o 
  -7  15   4     1134.68     1195.05     87.02 o 
  -5  15   4     1465.49     1469.25    137.49 o 
  -3  15   4     1447.53     1534.97     89.93 o 
  -1  15   4       17.13     -105.97     70.67 o 
   1  15   4      857.91      894.28     95.83 o 
   3  15   4     3671.61     3516.45    203.84 o 
   5  15   4      892.56      932.65    204.00 o 
   7  15   4     1009.87     1128.94    130.73 o 
   9  15   4        0.42      185.60    126.96 o 
 -10  16   4      571.93      659.47    100.70 o 
  -8  16   4    12322.44    11645.49    340.39 o 
  -6  16   4      441.29      423.87     81.36 o 
  -4  16   4     2300.32     2083.05    106.36 o 
  -2  16   4      763.78      631.01     82.70 o 
   0  16   4      250.24      244.25    101.02 o 
   2  16   4     2855.88     2656.75    175.38 o 
   4  16   4     2229.34     2058.36    156.91 o 
   6  16   4     1279.59     1306.13    148.81 o 
   8  16   4     5754.34     6546.92    298.57 o 
  -7  17   4       58.49      -18.24     93.23 o 
  -5  17   4     3717.34     3776.96    153.61 o 
  -3  17   4     2636.64     2724.28    122.56 o 
  -1  17   4    12409.82    12457.24    372.07 o 
   1  17   4    15021.61    14827.61    645.01 o 
   3  17   4     3419.84     2919.55    199.12 o 
   5  17   4     7834.92     6785.74    433.15 o 
 -23   1   5     1609.84     1795.09    168.39 o 
 -21   1   5      350.15      462.08    106.05 o 
 -19   1   5     1551.72     2039.57    101.02 o 
 -17   1   5     6907.68     8072.06    456.58 o 
 -15   1   5    28748.11    38007.52   5137.41 o 
 -13   1   5    29458.41    28202.24    591.87 o 
 -11   1   5    99090.66    92195.15   2148.53 o 
  -9   1   5    29058.43    29588.71   1181.61 o 
  -7   1   5     8837.16     9561.74    170.59 o 
  -5   1   5     1666.92     2417.54     53.69 o 
  -3   1   5    46133.45    42541.04    714.11 o 
  -1   1   5    15114.67    14206.58    959.45 o 
   1   1   5     9017.00     7490.65    129.63 o 
   3   1   5      105.86       86.32     17.45 o 
   5   1   5    29332.29    33700.24   1057.72 o 
   7   1   5    13369.02     9794.90    457.60 o 
   9   1   5     6779.24    12033.05    440.93 o 
  11   1   5    52927.18    56372.01   1035.47 o 
  13   1   5     6121.15     6805.23    145.90 o 
  15   1   5     1136.64     1569.40     64.30 o 
  17   1   5     1514.07     1528.99    138.59 o 
  19   1   5      608.79      846.17    148.26 o 
  21   1   5     4772.37     3950.93    264.06 o 
 -24   2   5    22077.13    19958.02    692.41 o 
 -20   2   5    12392.99    11764.43    357.45 o 
 -18   2   5    24957.38    27391.28   1153.94 o 
 -16   2   5       50.78      155.49     54.01 o 
 -14   2   5    21183.68    22455.11    477.56 o 
 -12   2   5      337.87      756.01     79.48 o 
 -10   2   5     3895.26     4493.98    123.81 o 
  -8   2   5    83716.43    89942.54   1553.36 o 
  -6   2   5      509.83      636.36     28.22 o 
  -4   2   5    14084.20    13412.68    230.57 o 
  -2   2   5   169639.92   181171.63   5087.02 o 
   0   2   5     3097.77     3216.54    112.18 o 
   2   2   5    54092.74    58055.31   1155.98 o 
   4   2   5    36297.80    60449.58   1846.11 o 
   6   2   5      881.60     1954.04     76.33 o 
   8   2   5    25196.42    25390.94    469.23 o 
  10   2   5     4900.67     8428.79    375.45 o 
  12   2   5     2587.70     2445.68     74.92 o 
  14   2   5    23307.36    26006.86    584.16 o 
  18   2   5    15893.78    14011.86    499.58 o 
 -23   3   5     6719.47     7386.17    267.44 o 
 -21   3   5    38162.48    44642.48   1206.53 o 
 -19   3   5    12280.78    13566.36    736.75 o 
 -17   3   5    11654.60    11588.82    300.37 o 
 -15   3   5      154.27      705.77    124.44 o 
 -13   3   5    23279.79    20546.82    492.89 o 
 -11   3   5     7706.80     6243.48    238.98 o 
  -9   3   5    11674.97     9922.80    213.82 o 
  -7   3   5     5792.29     7345.06    172.63 o 
  -5   3   5   120397.35   119375.75   2039.97 o 
  -3   3   5   109576.80   103119.94   2259.21 o 
  -1   3   5   227379.27   227688.67   5034.59 o 
   1   3   5   102081.05   119344.46   3992.36 o 
   3   3   5    12868.33    15193.07    308.31 o 
   5   3   5     6445.06     9901.50    378.99 o 
   7   3   5     8248.52     7834.26    296.44 o 
   9   3   5     5662.86     7254.42    441.95 o 
  11   3   5    35307.03    33583.82    620.64 o 
  15   3   5    36473.42    36731.10    837.53 o 
  17   3   5    33608.73    41233.65    939.72 o 
 -24   4   5      215.06       84.59    121.45 o 
 -22   4   5      517.80      608.14    109.11 o 
 -20   4   5     3500.42     3585.47    169.09 o 
 -18   4   5     3578.14     3826.57    162.18 o 
 -16   4   5     2740.67     2582.31    145.12 o 
 -14   4   5     2925.88     2715.79    103.22 o 
 -12   4   5      285.18      284.97     46.85 o 
 -10   4   5        0.55       80.03     31.76 o 
  -8   4   5      574.82      671.66     37.26 o 
  -6   4   5      469.99      578.97     24.29 o 
  -4   4   5       39.42      117.84     16.12 o 
  -2   4   5       95.50      321.84     26.02 o 
   0   4   5     1794.99     1378.14     42.84 o 
   2   4   5     7663.42     7083.99    147.71 o 
   4   4   5     8051.27     7498.43    160.37 o 
   6   4   5     9060.38     7966.09    171.92 o 
   8   4   5     3309.15     3119.85     68.47 o 
  10   4   5      121.30      275.45     46.54 o 
  12   4   5      771.51      945.30     61.24 o 
  14   4   5     3282.75     3890.40     94.41 o 
  16   4   5     2312.61     2782.06    144.17 o 
  18   4   5     1031.95     1345.59    152.35 o 
  20   4   5      122.38       64.38    165.48 o 
 -23   5   5     1969.46     2154.03    143.54 o 
 -21   5   5    11035.21    12793.61    388.89 o 
 -17   5   5     2352.08     3067.89    145.12 o 
 -15   5   5      277.12      539.59    129.47 o 
 -13   5   5     5585.25     5131.67    143.78 o 
 -11   5   5     1695.44     1744.78     58.80 o 
  -9   5   5      705.37      539.67     43.71 o 
  -7   5   5     2226.24     2678.37     63.52 o 
  -5   5   5    24783.88    23911.63    447.69 o 
  -3   5   5    10360.81    10005.50    264.53 o 
  -1   5   5    30131.25    30066.27    599.49 o 
   1   5   5    19674.73    22597.40    807.10 o 
   3   5   5     3538.08     4217.03    127.11 o 
   5   5   5     7136.00     8066.47    153.92 o 
   7   5   5      426.78      359.80     51.88 o 
   9   5   5     2743.48     3217.57    239.61 o 
  11   5   5    17082.34    16162.51    308.24 o 
  13   5   5     5047.37     5240.63    152.35 o 
  15   5   5     6052.28     6047.73    206.28 o 
  17   5   5     8061.19    10644.22    345.58 o 
  19   5   5      315.86      596.03    159.74 o 
 -22   6   5     2947.60     3669.34    205.10 o 
 -20   6   5      183.65      247.55     95.04 o 
 -18   6   5     6843.45     7020.08    197.63 o 
 -16   6   5      406.40      559.40     54.32 o 
 -14   6   5    63671.01    63774.69   1285.77 o 
 -12   6   5    45671.60    49157.52   1540.47 o 
 -10   6   5    20916.36    18536.73    348.80 o 
  -8   6   5   113401.84   116175.33   2128.17 o 
  -6   6   5      235.79      223.96     22.88 o 
  -4   6   5     8787.71     8189.19    221.37 o 
  -2   6   5     1166.76     2017.25    127.04 o 
   0   6   5    36312.70    35503.74    708.45 o 
   2   6   5     3045.73     3294.68     73.34 o 
   4   6   5    18998.91    22582.78    955.60 o 
   6   6   5     2437.22     2494.73    100.94 o 
   8   6   5    46025.01    52275.64   2228.16 o 
  10   6   5     9956.93    13198.78   1243.24 o 
  12   6   5      425.97      593.12     55.66 o 
  14   6   5     5024.37     6652.81    186.15 o 
  16   6   5     1667.81     1474.75     86.79 o 
  18   6   5     7336.06     7117.87    264.37 o 
 -23   7   5     1193.31     1485.28    157.62 o 
 -21   7   5      487.82      574.02     87.65 o 
 -19   7   5     8532.23     9166.33    246.13 o 
 -17   7   5      378.11      834.62    158.32 o 
 -15   7   5    18784.16    23093.44    754.59 o 
 -13   7   5    37528.85    37420.29   1175.00 o 
 -11   7   5   103291.96   100031.37   2298.75 o 
  -9   7   5    48340.25    49112.32   1340.87 o 
  -7   7   5    12934.37    13568.09    281.82 o 
  -5   7   5      524.40      961.65     76.33 o 
  -3   7   5    36031.70    31248.59    624.10 o 
  -1   7   5     4794.58     3494.36    110.92 o 
   1   7   5      301.93      823.53     90.64 o 
   3   7   5    15348.51    16400.23    391.80 o 
   5   7   5   119591.22   121904.76   2398.59 o 
   7   7   5    67735.16    81212.51   3547.89 o 
   9   7   5    32095.13    36054.81   1802.80 o 
  11   7   5    41204.80    41913.95    945.22 o 
  13   7   5    10510.29     9910.38    247.86 o 
  15   7   5     1900.54     4196.04    374.58 o 
  17   7   5      332.95      507.04     79.79 o 
  19   7   5     1709.12     2519.10    143.31 o 
 -22   8   5      173.10      102.27    100.54 o 
 -20   8   5      116.12      -16.12     87.65 o 
 -18   8   5     1155.50     1046.16     91.35 o 
 -16   8   5      541.17      425.13     55.19 o 
 -14   8   5     1208.67     1517.12     68.00 o 
 -12   8   5     1437.85     2866.72    227.97 o 
 -10   8   5     1982.20     2201.51    125.31 o 
  -8   8   5     4228.17     5699.41    305.64 o 
  -6   8   5      828.44     1266.27    214.22 o 
  -4   8   5       20.40        3.85     24.06 o 
  -2   8   5     1874.70     1917.88    129.00 o 
   0   8   5     3983.64     4072.54    111.94 o 
   2   8   5    11520.49    10700.74    223.10 o 
   4   8   5    25817.83    25087.18    502.80 o 
   6   8   5    20432.92    19956.13    403.75 o 
   8   8   5    11187.50    10350.45    290.39 o 
  10   8   5     2420.15     2622.32    118.55 o 
  12   8   5       47.07       93.78     56.29 o 
  14   8   5      334.32      437.16    130.65 o 
  16   8   5      548.56      597.92     80.97 o 
  18   8   5        6.67        7.47     85.84 o 
 -21   9   5     1012.23      703.89    122.32 o 
 -19   9   5       45.07      128.22    101.02 o 
 -17   9   5     1958.49     1844.62     80.34 o 
 -15   9   5     1930.07     2965.30    516.24 o 
 -13   9   5      493.14      444.39     69.96 o 
 -11   9   5     4337.02     4481.17    132.70 o 
  -9   9   5       31.57      164.46     45.75 o 
  -7   9   5      326.91      557.04     61.16 o 
  -5   9   5     5395.73     5503.51    142.76 o 
  -3   9   5      587.84      699.01     54.08 o 
  -1   9   5     6113.85     6154.25    157.46 o 
   1   9   5     7346.82     7719.96    190.32 o 
   3   9   5     2423.61     2335.54     85.21 o 
   5   9   5    10220.67     9831.77    233.95 o 
   7   9   5     3078.31     3368.03    128.29 o 
   9   9   5     1156.70     1280.27    106.28 o 
  11   9   5    24735.85    22919.94    611.13 o 
  13   9   5      782.36     1027.61     85.21 o 
  15   9   5     2886.83     2701.48    125.31 o 
  17   9   5     1219.80     1168.95    164.93 o 
 -20  10   5    18953.91    20335.04    813.31 o 
 -18  10   5    24697.19    28057.20    588.72 o 
 -16  10   5       10.76      122.16     64.15 o 
 -14  10   5     1972.93     2079.04    122.32 o 
 -12  10   5     8779.69     8185.02    212.96 o 
 -10  10   5    19160.16    20014.94    455.55 o 
  -8  10   5    12447.69    12924.42    271.68 o 
  -6  10   5     3312.07     3908.80    355.80 o 
  -4  10   5    30302.07    29640.28    627.00 o 
  -2  10   5   113774.15   117710.60   2599.36 o 
   0  10   5    20983.97    22187.44    894.13 o 
   2  10   5    25437.70    25001.65    566.24 o 
   4  10   5     2924.55     5384.41    218.70 o 
   6  10   5    12033.40    13875.46    631.33 o 
  10  10   5       47.56      146.37     88.12 o 
  12  10   5     2498.22     2249.94    141.11 o 
  14  10   5    23976.41    27704.86    910.71 o 
  16  10   5     4957.46     8816.74    635.65 o 
 -19  11   5    22405.98    26691.64   1633.39 o 
 -17  11   5    20220.52    19601.76    420.65 o 
 -15  11   5     4502.55     5693.27    291.33 o 
 -13  11   5     3528.61     4203.67    285.28 o 
 -11  11   5     3227.20     3739.31    545.72 o 
  -9  11   5     2904.63     3319.05    142.13 o 
  -7  11   5     3032.11     3961.78    164.77 o 
  -5  11   5    42716.32    42037.21    780.77 o 
  -3  11   5    30636.48    32581.05    790.44 o 
  -1  11   5    55135.27    54409.08   1212.35 o 
   1  11   5    10389.44    11848.15    478.04 o 
   3  11   5     4696.16     4753.79    223.65 o 
   5  11   5     5667.28     5319.16    223.81 o 
   7  11   5    27874.44    26041.52   1333.56 o 
   9  11   5     8946.91     9501.37    348.96 o 
  11  11   5    14418.45    13721.07    477.64 o 
  13  11   5     4630.16     8844.26    969.83 o 
  15  11   5    34397.81    40461.77   1355.34 o 
 -18  12   5     2503.05     3447.90    144.25 o 
 -16  12   5     1145.53     1346.06     88.36 o 
 -14  12   5     1670.85     1908.29    176.64 o 
 -12  12   5       29.04       28.77     56.84 o 
 -10  12   5       48.37        8.96     51.96 o 
  -8  12   5     2439.85     2282.80     81.52 o 
  -6  12   5     5800.56     5477.41    127.98 o 
  -4  12   5     7701.51     7937.47    291.65 o 
  -2  12   5    16256.73    16291.35    348.72 o 
   0  12   5     6949.65     7224.47    190.08 o 
   2  12   5     1700.94     1670.18    174.05 o 
   4  12   5      752.65      857.73    103.30 o 
   6  12   5       29.59      -18.95     90.56 o 
   8  12   5      494.54      477.96    102.75 o 
  10  12   5     3201.19     3392.55    184.42 o 
  12  12   5     5652.92     5497.06    248.81 o 
  14  12   5     8321.96     8887.57    291.33 o 
 -17  13   5       42.66      203.45     69.34 o 
 -15  13   5      460.19      625.43     72.40 o 
 -13  13   5       53.88       86.87     63.83 o 
 -11  13   5     5943.15     5426.62    147.63 o 
  -9  13   5      873.99      841.22     64.70 o 
  -7  13   5      511.10      444.86     52.20 o 
  -5  13   5      817.92      821.33     64.23 o 
  -3  13   5     1685.87     1847.13     81.76 o 
  -1  13   5      229.54      402.80     63.99 o 
   1  13   5        8.27       -1.26     61.24 o 
   3  13   5      318.66      440.85    106.13 o 
   5  13   5      640.59      669.06    109.58 o 
   7  13   5        0.08      461.92    153.21 o 
   9  13   5      548.62      513.96    108.41 o 
  11  13   5     3396.45     2863.97    187.96 o 
  13  13   5     3892.10     3398.21    210.60 o 
 -14  14   5    19296.01    20310.67    480.24 o 
 -12  14   5    15421.62    23111.52   1288.60 o 
 -10  14   5    11363.44    13038.72    505.71 o 
  -8  14   5    31134.61    33513.93   1253.93 o 
  -6  14   5       32.78      170.59     66.43 o 
  -4  14   5     5091.87     5112.41    157.69 o 
  -2  14   5      145.80      197.55     68.63 o 
   0  14   5     4526.13     5020.36    157.77 o 
   2  14   5     5727.75     5521.82    246.21 o 
   4  14   5    22500.11    25121.61   1477.82 o 
   6  14   5    13807.15    14761.49   1245.76 o 
   8  14   5    34661.66    37028.65   1208.41 o 
  10  14   5     7594.28    10918.81    601.14 o 
 -13  15   5    12524.73    13451.28    552.17 o 
 -11  15   5    24740.98    26528.44    928.16 o 
  -9  15   5    15351.20    22902.49    754.75 o 
  -7  15   5     3960.44     4480.22    373.95 o 
  -5  15   5      257.05      345.89     76.17 o 
  -3  15   5     8883.86     9046.68    239.92 o 
  -1  15   5      196.52      580.94    158.32 o 
   1  15   5     1371.08     1198.43    134.66 o 
   3  15   5     8741.25     8506.38    337.01 o 
   5  15   5    43463.88    43595.92   3773.98 o 
   7  15   5    21589.26    26973.15    952.61 o 
   9  15   5    10605.29    12473.19    458.07 o 
 -10  16   5     2753.93     2759.10    150.46 o 
  -8  16   5     3710.64     3371.96    162.80 o 
  -6  16   5      705.98      672.05     84.43 o 
  -4  16   5      179.55       64.15     79.71 o 
  -2  16   5      111.24       91.82     80.89 o 
   0  16   5        6.84       91.35    112.26 o 
   2  16   5      374.47      331.74    130.73 o 
   4  16   5     2546.07     2675.70    181.91 o 
   6  16   5     1762.90     1969.77    164.30 o 
  -7  17   5      452.73      578.82    105.65 o 
  -5  17   5      116.26      -80.81     87.18 o 
  -3  17   5      300.61      225.38     89.70 o 
  -1  17   5       42.99        9.98    135.53 o 
   1  17   5       21.41     -141.26    133.40 o 
   3  17   5      729.67      459.88    133.72 o 
 -24   0   6      216.47      593.59    215.87 o 
 -22   0   6    21505.52    22264.88    785.33 o 
 -20   0   6      720.30      927.61    119.49 o 
 -18   0   6    16340.93    16662.24    588.25 o 
 -16   0   6    11910.48    12828.91    457.60 o 
 -14   0   6   129136.48   119205.24   3932.14 o 
 -12   0   6   172807.47   159125.61   5249.51 o 
 -10   0   6    17317.50    15783.60    538.65 o 
  -8   0   6    40990.82    43690.89   1450.07 o 
  -6   0   6    23155.69    22423.59    604.84 o 
  -4   0   6     1574.77      756.16     37.03 o 
  -2   0   6    11642.73    14212.31    319.40 o 
   0   0   6    22946.99    25277.34    562.94 o 
   2   0   6   201339.52   202689.63   4488.24 o 
   4   0   6   175608.41   170133.41   4384.63 o 
   6   0   6    66356.09    65822.20   1698.24 o 
   8   0   6    33811.12    34154.30    887.29 o 
  10   0   6    14652.46    14867.85    696.42 o 
  12   0   6    24420.21    23939.22    636.36 o 
  14   0   6    10797.13     9413.87    273.80 o 
  16   0   6     9232.58     9536.82    284.73 o 
  18   0   6     6832.77     8485.47    489.98 o 
  20   0   6    25381.59    22947.54   1109.44 o 
 -23   1   6     1109.92     1079.96    124.13 o 
 -21   1   6       93.93      -11.79     78.06 o 
 -19   1   6        8.05      -10.77     69.65 o 
 -17   1   6    11888.12    12491.90    319.40 o 
 -15   1   6    31550.71    29851.66    712.22 o 
 -13   1   6    27418.32    24963.05    597.05 o 
 -11   1   6    50354.01    48450.02   1138.53 o 
  -9   1   6      761.93     1035.94     59.59 o 
  -7   1   6     5491.95     5111.63     95.43 o 
  -5   1   6     1126.65      698.93     23.11 o 
  -3   1   6    43591.40    47276.20    794.13 o 
  -1   1   6     7354.86     9764.17    182.22 o 
   1   1   6    56188.95    59171.59    994.04 o 
   3   1   6    10731.53    10744.69    201.25 o 
   5   1   6   129375.49   132328.55   2408.65 o 
   7   1   6    25309.98    26826.77    494.39 o 
   9   1   6     6388.93     7052.54    193.62 o 
  11   1   6      562.75      731.32     42.61 o 
  13   1   6     1491.32     1428.45    135.29 o 
  15   1   6       54.54      128.77     46.85 o 
  17   1   6     5927.01     4988.44    249.43 o 
  19   1   6      994.61     1204.72    161.23 o 
 -24   2   6      603.20      646.58    126.88 o 
 -22   2   6       26.02        1.81     98.74 o 
 -20   2   6       22.86      -62.81     72.64 o 
 -18   2   6       64.37       51.57     63.75 o 
 -16   2   6        0.89       28.30     54.79 o 
 -14   2   6      204.66      318.53     48.97 o 
 -12   2   6      354.61      429.38     43.39 o 
 -10   2   6      143.88      200.54     23.50 o 
  -8   2   6      123.63      131.36     17.06 o 
  -6   2   6     2231.39     2025.89     45.52 o 
  -4   2   6     4205.04     3575.88     73.11 o 
  -2   2   6     3602.28     3030.31     70.36 o 
   0   2   6     2756.62     2456.37     62.65 o 
   2   2   6     1530.25     1405.34     41.35 o 
   4   2   6      620.65      501.23     33.65 o 
   6   2   6      401.89      502.48     25.86 o 
   8   2   6      123.11      206.43     28.22 o 
  10   2   6       25.64       98.19     32.39 o 
  12   2   6      619.58      614.11     44.97 o 
  14   2   6     1375.51     1490.87     55.19 o 
  16   2   6     3177.75     2899.42    120.75 o 
  18   2   6     3310.91     2909.49    189.93 o 
  20   2   6     1529.80     1522.31    189.93 o 
 -23   3   6    10118.42     9536.04    318.22 o 
 -21   3   6    24496.20    22719.72    641.63 o 
 -19   3   6     5471.07     5597.76    177.03 o 
 -17   3   6     1445.17     1969.06     97.16 o 
 -15   3   6     1530.27     1527.34     75.86 o 
 -13   3   6    11589.48    10093.94    255.80 o 
 -11   3   6       83.62      133.80     30.74 o 
  -9   3   6      580.85      773.77     39.54 o 
  -7   3   6    15014.45    14707.49    240.94 o 
  -5   3   6    96707.05   100086.79   1695.88 o 
  -3   3   6     6502.75     6173.43    150.70 o 
  -1   3   6    18906.47    23744.11    476.54 o 
   1   3   6     1801.58     2856.35     77.59 o 
   3   3   6    58757.75    57587.11   1145.53 o 
   5   3   6      268.85      222.78     26.81 o 
   7   3   6     2100.15     1817.73     56.76 o 
   9   3   6     6772.36     6120.61    126.96 o 
  11   3   6    27554.29    26092.31    486.45 o 
  13   3   6    26164.71    25723.07    481.57 o 
  15   3   6    19283.17    19404.60    371.52 o 
  17   3   6    10174.01    11661.92    650.20 o 
 -24   4   6    40663.56    40900.18   1124.93 o 
 -22   4   6    20248.38    20037.03    780.06 o 
 -20   4   6    39757.23    36193.01    989.17 o 
 -18   4   6    23284.43    22601.49    629.60 o 
 -16   4   6    14221.30    13253.25    335.12 o 
 -14   4   6     6582.81     5909.77    166.34 o 
 -12   4   6     2174.94     1524.04     60.14 o 
 -10   4   6    10668.37     9312.31    204.78 o 
  -8   4   6    64632.94    65038.99   1119.43 o 
  -6   4   6    41492.24    36167.14    583.30 o 
  -4   4   6   112458.71   106947.37   1965.29 o 
  -2   4   6    75604.31    73988.27   1638.50 o 
   0   4   6     2028.74     2181.70    192.52 o 
   2   4   6     5320.62     4585.09    179.23 o 
   4   4   6    27097.33    24606.55    560.18 o 
   6   4   6    17466.01    14980.43    283.08 o 
   8   4   6    16303.37    16285.77    337.24 o 
  10   4   6    23193.66    21771.04    408.31 o 
  12   4   6    77704.37    72012.30   1319.57 o 
  14   4   6    83230.10    83920.12   1534.89 o 
  16   4   6    13492.85    16099.54    833.67 o 
  18   4   6     4455.25     7954.85    436.37 o 
 -23   5   6     5479.82     5031.29    236.93 o 
 -21   5   6    13340.23    11411.39    355.56 o 
 -19   5   6     3029.06     2864.44    150.15 o 
 -17   5   6     2317.98     2386.64    124.28 o 
 -15   5   6      234.18      323.96     55.66 o 
 -13   5   6     1181.20     1119.11     46.77 o 
 -11   5   6    14969.23    14722.90    284.57 o 
  -9   5   6    13483.30    13494.75    239.84 o 
  -7   5   6    63690.46    60323.57   1038.54 o 
  -5   5   6   153399.38   150106.38   2541.19 o 
  -3   5   6    51055.00    49450.90    912.36 o 
  -1   5   6    86079.92    90968.26   1798.79 o 
   1   5   6    30981.70    33972.55    675.90 o 
   3   5   6     5737.71     6361.79    328.52 o 
   5   5   6     7316.80     8146.11    196.29 o 
   7   5   6       50.84       73.03     26.96 o 
   9   5   6     1470.14     1535.99     55.11 o 
  11   5   6    12140.82    10821.96    214.45 o 
  13   5   6     5059.94     5130.73    122.08 o 
  15   5   6     5578.27     5393.21    165.32 o 
  17   5   6     4727.75     4731.23    419.39 o 
  19   5   6      998.21     1315.09    166.97 o 
 -22   6   6      107.39      -60.77     85.14 o 
 -20   6   6     1319.80     1183.49     90.09 o 
 -18   6   6     2113.32     2018.66     97.64 o 
 -16   6   6     1736.89     1777.09     82.70 o 
 -14   6   6     1421.35     1520.34     63.52 o 
 -12   6   6      206.91      284.57     40.17 o 
 -10   6   6        3.28       24.45     23.35 o 
  -8   6   6      194.30      200.14     28.30 o 
  -6   6   6     1041.21      960.40     30.74 o 
  -4   6   6      579.61      555.78     40.33 o 
  -2   6   6       30.36       84.90     25.71 o 
   0   6   6      171.13      144.33     20.67 o 
   2   6   6     1273.33     1184.12     39.93 o 
   4   6   6     3929.39     4089.84     96.61 o 
   6   6   6     4965.56     4745.38    128.53 o 
   8   6   6     5375.61     5415.62    147.00 o 
  10   6   6     1645.76     1658.62     65.40 o 
  12   6   6     1623.41     1663.10     68.23 o 
  14   6   6       98.06       82.62     68.78 o 
  16   6   6      138.85       56.36     73.34 o 
  18   6   6       55.96       20.52     97.24 o 
 -23   7   6     3016.70     3295.94    237.80 o 
 -21   7   6      271.50      298.64    120.51 o 
 -19   7   6      879.27      810.96     82.86 o 
 -17   7   6     2898.92     2967.82    116.82 o 
 -15   7   6    12457.84    11108.19    245.19 o 
 -13   7   6    13260.17    12288.61    265.63 o 
 -11   7   6    20786.53    20431.03    422.77 o 
  -9   7   6     2993.99     3325.18     88.20 o 
  -7   7   6     1172.33     1113.06     40.01 o 
  -5   7   6     2005.76     2507.94     74.21 o 
  -3   7   6     7458.29     7751.01    185.84 o 
  -1   7   6     8080.19     8680.35    205.88 o 
   1   7   6    40688.00    39471.03    717.80 o 
   3   7   6     9883.68     8685.30    169.25 o 
   5   7   6    53802.16    52515.88   1177.83 o 
   7   7   6     6317.32     7019.92    197.55 o 
   9   7   6      165.20      186.15     59.90 o 
  11   7   6     2436.25     2593.00    102.67 o 
  13   7   6     6072.87     6096.79    172.79 o 
  15   7   6     2451.97     2485.14    110.76 o 
  17   7   6      659.87      586.13     85.61 o 
 -22   8   6     6283.72     6730.24    434.25 o 
 -20   8   6      231.44      244.25    100.78 o 
 -18   8   6    14474.69    14630.92    418.45 o 
 -16   8   6     5966.78     6332.23    177.74 o 
 -14   8   6    49615.39    47339.16   1077.92 o 
 -12   8   6    59065.20    56289.23   1277.28 o 
 -10   8   6     1913.87     2106.24    149.68 o 
  -8   8   6     5898.47     6500.30    150.07 o 
  -6   8   6    21191.57    19916.04    412.32 o 
  -4   8   6     9718.87     8347.20    180.10 o 
  -2   8   6      702.23     1266.51     58.25 o 
   0   8   6      987.48     1371.38     60.69 o 
   2   8   6    53462.52    51837.23   1150.32 o 
   4   8   6    61183.89    60277.42   1556.19 o 
   6   8   6    27354.42    25978.32    682.11 o 
   8   8   6    25682.78    25704.28    685.65 o 
  10   8   6      980.25      944.67    130.97 o 
  12   8   6     1493.10     1912.14    159.35 o 
  14   8   6      155.56      110.61     76.96 o 
  16   8   6      658.51      830.45     89.46 o 
 -21   9   6     5282.93     4854.25    198.02 o 
 -19   9   6     3029.02     2930.24    152.51 o 
 -17   9   6     8644.81     8205.70    199.04 o 
 -15   9   6    11703.96    10995.30    276.08 o 
 -13   9   6     3329.62     3117.96    111.94 o 
 -11   9   6    17384.67    16923.54    400.76 o 
  -9   9   6      124.00      259.02     56.99 o 
  -7   9   6       55.15      113.91     35.45 o 
  -5   9   6      855.29      988.93     46.93 o 
  -3   9   6     4445.17     4435.33    125.31 o 
  -1   9   6     3999.94     4624.08    128.29 o 
   1   9   6     7786.39     7631.75    189.14 o 
   3   9   6      126.64      112.02     41.35 o 
   5   9   6    25872.43    24538.47    799.79 o 
   7   9   6     6372.62     5742.56    227.66 o 
   9   9   6     3811.71     3528.00    174.75 o 
  11   9   6     9540.84     8182.11    305.72 o 
  13   9   6     2278.02     2100.73    166.58 o 
  15   9   6     4834.10     4715.19    190.79 o 
  17   9   6     8786.03     8443.42    279.86 o 
 -20  10   6      570.25      574.73    102.51 o 
 -18  10   6       26.40       20.28     73.82 o 
 -16  10   6      244.14      234.10     70.59 o 
 -14  10   6       14.43      -34.67     60.37 o 
 -12  10   6      459.00      560.81     91.82 o 
 -10  10   6     5779.75     5468.13    138.75 o 
  -8  10   6    16833.67    15664.03    301.95 o 
  -6  10   6    25536.17    24008.08    487.08 o 
  -4  10   6    32138.64    29860.94    672.91 o 
  -2  10   6    29520.48    29827.37    671.34 o 
   0  10   6    12001.42    11664.28    277.42 o 
   2  10   6     2621.62     2540.33     94.02 o 
   4  10   6      121.91      101.96     77.83 o 
   6  10   6      292.41      205.41     81.36 o 
   8  10   6       58.50     -138.08     92.05 o 
  10  10   6        3.98      -51.02    125.15 o 
  12  10   6     3010.90     2612.18    169.64 o 
  14  10   6     1446.27     1450.46    315.47 o 
  16  10   6     2775.30     2635.37    177.74 o 
 -19  11   6      192.41      261.23    100.39 o 
 -17  11   6       78.54       34.75     70.51 o 
 -15  11   6      157.97      227.42     69.81 o 
 -13  11   6     1170.13     1196.23     70.44 o 
 -11  11   6      300.52      314.05     54.71 o 
  -9  11   6     2495.83     2273.83     94.96 o 
  -7  11   6     3334.75     3028.58     92.92 o 
  -5  11   6    25844.69    24411.12    507.99 o 
  -3  11   6     1877.01     1485.13     70.59 o 
  -1  11   6     3625.42     3640.10    116.58 o 
   1  11   6     1514.84     1471.76     72.95 o 
   3  11   6     8346.94     8248.30    244.72 o 
   5  11   6       93.62       19.73     79.55 o 
   7  11   6      419.62      253.52     92.05 o 
   9  11   6      918.12      668.28    128.06 o 
  11  11   6     3327.81     3449.00    193.54 o 
  13  11   6     4470.22     4328.66    222.55 o 
  15  11   6     2175.63     2369.27    144.57 o 
 -18  12   6     5079.16     4606.24    134.11 o 
 -16  12   6     2929.60     3315.36    112.26 o 
 -14  12   6      202.77      309.65     64.70 o 
 -12  12   6     1353.07     1347.40     80.18 o 
 -10  12   6       13.21       -0.39     54.01 o 
  -8  12   6    28985.18    29072.07    548.39 o 
  -6  12   6    16915.12    15985.32    343.22 o 
  -4  12   6    31004.12    28573.13    592.34 o 
  -2  12   6    32088.90    30746.02    695.79 o 
   0  12   6     1186.29     1292.69     71.61 o 
   2  12   6     1234.57     1267.45     91.66 o 
   4  12   6       63.99      128.14     91.50 o 
   6  12   6     1252.07     1309.74    116.74 o 
   8  12   6     4518.84     4226.78    205.02 o 
  10  12   6     1536.80     1473.18    224.83 o 
  12  12   6     9234.50     8734.12    341.57 o 
  14  12   6    10833.54    11216.28    419.94 o 
 -17  13   6     3702.21     3569.35    121.53 o 
 -15  13   6     5882.17     5603.58    172.47 o 
 -13  13   6     1502.93     1497.39     80.26 o 
 -11  13   6    12395.54    11484.81    259.97 o 
  -9  13   6     1175.64     1241.27     80.97 o 
  -7  13   6     2174.85     1848.94     71.69 o 
  -5  13   6     3188.87     2933.86    121.14 o 
  -3  13   6       23.80       37.65     62.02 o 
  -1  13   6     5403.64     5311.07    155.73 o 
   1  13   6     6706.51     6412.73    210.91 o 
   3  13   6      536.50      646.42    197.16 o 
   5  13   6    15395.06    14231.42    496.90 o 
   7  13   6     4182.94     3770.44    194.33 o 
   9  13   6     1556.56     1659.72    260.44 o 
  11  13   6     4356.05     3792.21    213.90 o 
 -14  14   6    10132.74    10133.72    239.53 o 
 -12  14   6     6695.56     6896.81    179.71 o 
 -10  14   6     2369.27     2546.70    124.52 o 
  -8  14   6       10.46       90.01     79.40 o 
  -6  14   6     3178.89     2979.77    111.94 o 
  -4  14   6     4240.72     3864.38    124.44 o 
  -2  14   6      953.71      962.83     71.06 o 
   0  14   6      165.47      106.99     79.08 o 
   2  14   6     4452.10     4097.15    211.86 o 
   4  14   6    11957.95    11259.51    413.02 o 
   6  14   6    12066.42    10852.62    921.64 o 
   8  14   6     7734.45     7570.20    310.99 o 
  10  14   6     1240.25      964.48    129.39 o 
 -13  15   6        4.89       56.29     98.19 o 
 -11  15   6        0.08      109.35     93.23 o 
  -9  15   6      349.00      507.04    101.96 o 
  -7  15   6     4988.82     4735.16    183.16 o 
  -5  15   6      279.23      339.52     78.77 o 
  -3  15   6     5528.81     5928.95    181.36 o 
  -1  15   6      532.99      538.57     90.56 o 
   1  15   6      468.65      462.63     95.67 o 
   3  15   6      555.06      450.21    126.25 o 
   5  15   6     2206.72     2134.38    201.48 o 
   7  15   6      165.76      126.33    125.39 o 
 -10  16   6       66.36       64.15     95.51 o 
  -8  16   6     4267.99     4123.25    183.32 o 
  -6  16   6       26.20       -1.10     78.93 o 
  -4  16   6      224.39      105.81    137.26 o 
  -2  16   6     3198.63     3080.62    155.10 o 
   0  16   6      385.97      280.96    125.39 o 
   2  16   6     4957.74     4916.83    244.17 o 
   4  16   6     5749.39     5955.52    350.37 o 
   6  16   6     1258.10     1233.88    152.74 o 
  -5  17   6    15041.05    15393.69    520.25 o 
  -3  17   6     7524.26     7574.92    292.59 o 
  -1  17   6    10216.00     9974.84    314.13 o 
   1  17   6     3585.29     3272.99    211.15 o 
 -23   1   7       53.83      -48.82     90.72 o 
 -21   1   7     3781.85     4113.34    154.94 o 
 -19   1   7    12186.57    11589.84    304.78 o 
 -17   1   7    16322.59    15454.22    385.82 o 
 -15   1   7    15890.85    14596.49    362.24 o 
 -13   1   7     4453.09     4294.54    128.69 o 
 -11   1   7      211.45      148.10     25.86 o 
  -9   1   7    14346.56    13335.33    284.65 o 
  -7   1   7    10083.27     6684.88    123.26 o 
  -5   1   7    10122.40     9534.54    179.63 o 
  -3   1   7       10.87       70.12     18.08 o 
  -1   1   7    44709.68    45524.03    763.71 o 
   1   1   7    58537.16    58213.09    978.24 o 
   3   1   7    90173.25    86404.40   1574.98 o 
   5   1   7    65237.41    66036.18   1205.27 o 
   7   1   7    20855.22    20757.11    385.27 o 
   9   1   7       22.54      186.23     49.76 o 
  11   1   7     3738.31     3727.52    103.30 o 
  13   1   7      352.61      268.93     44.81 o 
  15   1   7      214.44      307.29     52.20 o 
  17   1   7     3704.23     3551.82    225.69 o 
  19   1   7     3473.80     3427.54    213.43 o 
 -24   2   7     7480.20     6364.14    248.25 o 
 -22   2   7     5633.21     5395.81    185.52 o 
 -20   2   7     5819.59     6171.78    193.23 o 
 -18   2   7     7650.07     6645.65    192.83 o 
 -16   2   7       40.65        3.62     54.08 o 
 -14   2   7    30429.82    29401.93    701.37 o 
 -12   2   7     1566.74     1771.74     77.04 o 
 -10   2   7    27057.56    27052.62    566.87 o 
  -8   2   7    33618.41    30723.38    535.66 o 
  -6   2   7    66624.04    71019.28   1228.46 o 
  -4   2   7      456.03      229.55     23.03 o 
  -2   2   7    23578.28    27857.05    560.18 o 
   0   2   7     4659.88     5432.91    117.37 o 
   2   2   7        9.89      170.04     38.68 o 
   4   2   7     3724.42     5083.80    115.24 o 
   6   2   7      192.28      297.70     31.37 o 
   8   2   7     7085.18     6769.23    151.41 o 
  10   2   7     9048.81     8751.42    192.91 o 
  12   2   7    10933.95    10316.57    206.51 o 
  14   2   7     6822.04     6000.96    146.77 o 
  16   2   7     2147.52     2003.65    104.16 o 
  18   2   7     3201.01     2999.50    198.34 o 
 -23   3   7    10271.34     9965.41    419.00 o 
 -21   3   7     4467.99     4616.85    255.41 o 
 -19   3   7       86.46       -4.80     69.34 o 
 -17   3   7     2460.72     2230.60     97.95 o 
 -15   3   7     2773.56     2256.23     97.64 o 
 -13   3   7     2332.15     2625.78     95.51 o 
 -11   3   7    34199.88    32960.11    687.77 o 
  -9   3   7    87183.66    77716.97   1344.41 o 
  -7   3   7   169777.84   162400.02   2601.96 o 
  -5   3   7   106653.06    99983.26   1694.63 o 
  -3   3   7    24832.63    26460.13    591.08 o 
  -1   3   7     4280.73     6171.15    132.46 o 
   1   3   7    17104.36    14453.02    294.64 o 
   3   3   7    17246.71    14733.82    274.98 o 
   5   3   7     2789.43     1614.99     58.57 o 
   7   3   7     1467.96     1683.15     62.42 o 
   9   3   7     9752.89     9097.54    198.81 o 
  11   3   7    60643.89    56832.36   1044.12 o 
  13   3   7    20991.84    20719.69    393.21 o 
  15   3   7     4716.11     4228.19    121.77 o 
  17   3   7     1931.82     2047.59    110.29 o 
  19   3   7      635.95      717.33    224.12 o 
 -24   4   7     1392.68     1427.58    137.73 o 
 -22   4   7      844.22      807.81    112.26 o 
 -20   4   7      684.38      478.66     95.12 o 
 -18   4   7      105.20       38.05     65.25 o 
 -16   4   7     1878.94     1729.37     82.38 o 
 -14   4   7     3023.06     2707.22    102.19 o 
 -12   4   7     2561.47     2278.32     75.94 o 
 -10   4   7     1198.53     1042.07     36.63 o 
  -8   4   7      300.98      287.40     20.52 o 
  -6   4   7       43.09      107.78     18.32 o 
  -4   4   7       34.75       91.74     20.36 o 
  -2   4   7        2.53       78.06     26.33 o 
   0   4   7       67.35       91.11     20.28 o 
   2   4   7      916.05      841.38     36.32 o 
   4   4   7      794.52      687.69     41.27 o 
   6   4   7     6743.81     6303.53    142.29 o 
   8   4   7     6833.53     6475.54    135.76 o 
  10   4   7     8441.25     8103.03    166.26 o 
  12   4   7     3731.51     3673.98     99.05 o 
  14   4   7      798.80      736.35     61.24 o 
  16   4   7        0.07       31.52     69.57 o 
  18   4   7      123.14      230.10    113.83 o 
 -23   5   7      410.08      322.31    115.64 o 
 -21   5   7      332.55      239.06     98.89 o 
 -19   5   7       12.26      -25.16     84.27 o 
 -17   5   7      292.04      232.69     63.44 o 
 -15   5   7      631.75      758.13     79.00 o 
 -13   5   7     1785.12     1876.77     67.68 o 
 -11   5   7     9179.89     9349.96    187.57 o 
  -9   5   7    15723.65    14465.60    256.74 o 
  -7   5   7    27084.04    27456.92    444.70 o 
  -5   5   7    13104.45    12006.56    228.29 o 
  -3   5   7     3645.81     3692.69     99.52 o 
  -1   5   7     3439.69     4137.16     95.83 o 
   1   5   7      886.03      592.65     30.58 o 
   3   5   7      476.14      366.57     36.87 o 
   5   5   7       10.71       95.28     31.76 o 
   7   5   7      580.29      576.93     38.28 o 
   9   5   7       35.58       -2.04     28.46 o 
  11   5   7    15833.38    15251.56    294.64 o 
  13   5   7     6065.12     6092.31    139.30 o 
  15   5   7     1891.02     1918.98     98.66 o 
  17   5   7     3659.12     4085.91    183.40 o 
 -22   6   7      557.42      535.66     92.37 o 
 -20   6   7     4398.33     4692.00    214.06 o 
 -18   6   7    18221.27    16855.78    463.96 o 
 -16   6   7     5781.75     5618.12    163.75 o 
 -14   6   7    41217.63    38527.45    726.92 o 
 -12   6   7       72.19      128.84     34.27 o 
 -10   6   7      220.48      187.02     29.72 o 
  -8   6   7     4634.70     4511.12     90.32 o 
  -6   6   7      464.07      354.62     32.39 o 
  -4   6   7     9098.91    10061.63    195.03 o 
  -2   6   7    19254.43    21474.67    433.23 o 
   0   6   7    48554.63    47400.32    942.16 o 
   2   6   7    60151.86    57547.64   1042.31 o 
   4   6   7    77861.24    78375.34   1749.50 o 
   6   6   7    20045.63    20644.93    473.56 o 
   8   6   7     9436.63     9312.31    229.39 o 
  10   6   7     1511.40     1748.95     69.73 o 
  12   6   7      551.72      462.47     55.50 o 
  14   6   7     1119.50      904.35     82.38 o 
  16   6   7     2216.14     2181.00    126.49 o 
  18   6   7     7666.66     7426.97    261.54 o 
 -21   7   7     2037.46     2177.30    126.88 o 
 -19   7   7    20702.30    19383.29    541.32 o 
 -17   7   7    47572.66    45819.68   1220.28 o 
 -15   7   7    48483.58    44679.35    909.30 o 
 -13   7   7    39361.32    37621.06    766.38 o 
 -11   7   7     5277.21     5625.75    135.37 o 
  -9   7   7     4963.32     4203.12     95.67 o 
  -7   7   7    11514.53     9013.51    164.61 o 
  -5   7   7     9702.62     8209.78    197.47 o 
  -3   7   7       24.25       69.81     34.51 o 
  -1   7   7    44641.28    44573.06    887.92 o 
   1   7   7    68028.71    62235.32   1126.42 o 
   3   7   7    74602.55    69973.83   1389.77 o 
   5   7   7    37913.62    36390.56    821.73 o 
   7   7   7     1303.80     1402.35     64.23 o 
   9   7   7     9339.48     8397.51    213.67 o 
  11   7   7     1833.08     1765.38     71.61 o 
  13   7   7     5976.13     5995.85    173.26 o 
  15   7   7       24.85       30.03     76.25 o 
  17   7   7    11596.00    10802.47    335.51 o 
 -22   8   7      684.89      567.73    106.91 o 
 -20   8   7      472.06      432.13     95.67 o 
 -18   8   7     2070.99     2248.76    119.41 o 
 -16   8   7     5755.81     5651.37    167.84 o 
 -14   8   7    10300.91    10101.02    255.88 o 
 -12   8   7    10162.88     9477.63    237.96 o 
 -10   8   7     5584.44     5364.52    148.50 o 
  -8   8   7     2381.21     2366.20     77.98 o 
  -6   8   7      896.02      940.66     61.55 o 
  -4   8   7     2838.41     3016.08     95.91 o 
  -2   8   7     4809.40     4572.28    124.05 o 
   0   8   7     6129.92     6580.48    164.85 o 
   2   8   7     9039.41     8699.14    247.23 o 
   4   8   7      337.49      288.43     66.27 o 
   6   8   7      102.96      116.58     51.88 o 
   8   8   7     2138.96     1824.34     93.08 o 
  10   8   7      979.25      857.49     65.33 o 
  12   8   7      449.12      422.30     67.06 o 
  14   8   7      165.65       50.63     84.82 o 
  16   8   7     2027.10     2168.81    143.62 o 
 -21   9   7     2983.23     3202.16    167.91 o 
 -19   9   7     3063.00     3242.56    160.76 o 
 -17   9   7     1248.65     1417.99     86.94 o 
 -15   9   7     4106.99     4174.27    138.20 o 
 -13   9   7     1056.19     1058.03     71.61 o 
 -11   9   7     1846.83     1908.45     86.39 o 
  -9   9   7     3125.41     2830.40     89.15 o 
  -7   9   7     4843.54     4852.60    110.92 o 
  -5   9   7     3131.69     3087.46     83.33 o 
  -3   9   7     1720.47     1784.32     76.57 o 
  -1   9   7     2895.14     3018.99     98.89 o 
   1   9   7      536.07      471.28     46.07 o 
   3   9   7      865.19      849.47     68.08 o 
   5   9   7      897.14     1076.98     93.08 o 
   7   9   7     1040.44      873.29     93.08 o 
   9   9   7      609.02      680.46    115.09 o 
  11   9   7     2070.13     1995.71    104.08 o 
  13   9   7       20.71       52.51    100.62 o 
  15   9   7      785.18      908.83    169.41 o 
 -20  10   7     1260.90     1072.73    111.24 o 
 -18  10   7      176.32       -3.14     75.86 o 
 -16  10   7     7858.89     8297.75    224.59 o 
 -14  10   7     1853.30     1586.30     85.06 o 
 -12  10   7      255.02      366.33     61.95 o 
 -10  10   7    20129.45    19623.45    462.24 o 
  -8  10   7    51911.74    48874.76    905.29 o 
  -6  10   7    73943.80    71565.16   1318.31 o 
  -4  10   7    12166.20    10857.10    261.38 o 
  -2  10   7     8125.92     9422.99    230.49 o 
   0  10   7     1073.62      982.56     58.25 o 
   2  10   7     8848.74     8363.08    243.46 o 
   4  10   7     1176.86     1049.46     96.85 o 
   6  10   7      282.14      225.06     83.64 o 
   8  10   7     8387.87     7151.12    276.95 o 
  10  10   7    22472.67    20346.52    679.28 o 
  12  10   7    19908.17    18785.61    635.02 o 
  14  10   7     9845.98     9324.18    355.32 o 
 -19  11   7       87.48       67.06     84.51 o 
 -17  11   7     4963.63     4823.83    162.73 o 
 -15  11   7    13462.51    13423.29    334.73 o 
 -13  11   7     1550.20     1422.63     80.97 o 
 -11  11   7     1991.06     1913.56     78.93 o 
  -9  11   7    19761.16    18256.24    386.38 o 
  -7  11   7    48487.10    43876.88    877.54 o 
  -5  11   7    35142.23    31422.55    709.23 o 
  -3  11   7     5340.53     4945.52    142.21 o 
  -1  11   7      191.54      365.94     70.91 o 
   1  11   7     7456.30     7051.21    216.50 o 
   3  11   7     4612.47     4554.98    163.59 o 
   5  11   7      575.24      601.61    175.54 o 
   7  11   7    11437.85    10257.45    370.26 o 
   9  11   7    27023.47    25500.05    841.30 o 
  11  11   7    65304.58    61864.04   1980.93 o 
  13  11   7    20573.21    20447.69    691.78 o 
 -18  12   7     1073.20     1051.27     77.43 o 
 -16  12   7      111.06       47.25     68.23 o 
 -14  12   7      200.56      296.37     67.06 o 
 -12  12   7     1417.67     1264.39     72.79 o 
 -10  12   7     4089.30     3821.77    181.28 o 
  -8  12   7     8090.54     7309.05    171.22 o 
  -6  12   7     7119.84     6320.83    159.58 o 
  -4  12   7     4950.67     4642.87    128.77 o 
  -2  12   7     1142.09     1076.50    109.43 o 
   0  12   7       18.60      -43.63     70.12 o 
   2  12   7      463.92      400.53     79.55 o 
   4  12   7       20.05     -151.05    100.70 o 
   6  12   7     3658.44     3340.83    181.59 o 
   8  12   7     3062.68     2591.35    163.67 o 
  10  12   7     6493.44     5968.81    261.38 o 
  12  12   7     2452.27     2150.10    157.38 o 
 -15  13   7     1698.94     1455.49     86.79 o 
 -13  13   7       55.34       56.13     62.42 o 
 -11  13   7       21.01       63.12     66.11 o 
  -9  13   7       89.47       69.41     59.35 o 
  -7  13   7      467.38      363.11     65.72 o 
  -5  13   7      294.58      198.34     60.29 o 
  -3  13   7       13.42      -36.87     56.29 o 
  -1  13   7      469.20      453.75     78.69 o 
   1  13   7     1248.06     1241.35     95.98 o 
   3  13   7     1843.32     1751.31    130.65 o 
   5  13   7      852.95     1011.96    119.80 o 
   7  13   7      692.52      368.37    113.20 o 
   9  13   7      664.34      423.32    118.47 o 
  11  13   7     1322.29     1285.61    142.44 o 
 -14  14   7    28453.24    28446.40    650.98 o 
 -12  14   7     3444.87     3556.14    127.98 o 
 -10  14   7       11.91       48.03     65.64 o 
  -8  14   7     1320.30     1427.35     92.76 o 
  -6  14   7      630.54      677.39     83.96 o 
  -4  14   7     2894.47     2900.13    109.82 o 
  -2  14   7     7047.23     6934.31    201.48 o 
   0  14   7    17251.76    16241.67    450.68 o 
   2  14   7    22193.70    20901.44    707.03 o 
   4  14   7    22437.88    21457.61    785.64 o 
   6  14   7     1576.33     1466.73    140.40 o 
   8  14   7      148.42      218.93    148.58 o 
 -11  15   7     2687.99     2476.34    131.99 o 
  -9  15   7      225.73      319.40     92.92 o 
  -7  15   7     1243.51     1548.64    111.94 o 
  -5  15   7      486.77      422.54     79.87 o 
  -3  15   7      468.50      421.59    149.60 o 
  -1  15   7    16351.96    15873.84    446.91 o 
   1  15   7    23586.90    23100.04    625.75 o 
   3  15   7    23331.01    22658.01    766.78 o 
   5  15   7    10166.70     9940.18    384.33 o 
   7  15   7      200.46       73.27    116.90 o 
  -8  16   7       28.72      -39.46     93.78 o 
  -6  16   7       12.17      -41.19    114.07 o 
  -4  16   7      392.85      338.82    131.75 o 
  -2  16   7     2102.21     1634.49    121.06 o 
   0  16   7     3692.62     3234.31    167.29 o 
   2  16   7     6998.35     5301.55    257.30 o 
   4  16   7     1542.53     1121.00    145.27 o 
 -24   0   8    12054.28     9199.11    564.74 o 
 -22   0   8    28666.07    30972.27   4746.01 o 
 -20   0   8    57806.23    57407.16   1920.08 o 
 -18   0   8    78394.68    72707.46   2419.27 o 
 -16   0   8   143601.59   138111.53   4565.20 o 
 -14   0   8    12377.23    10453.51    376.78 o 
 -12   0   8     1500.91     1840.76    157.77 o 
 -10   0   8     8320.80     7000.90    209.34 o 
  -8   0   8    50295.72    43924.91   1010.16 o 
  -6   0   8    46115.59    47746.45   2035.01 o 
  -4   0   8    20131.84    19678.87    824.32 o 
  -2   0   8    46662.17    43445.30    965.11 o 
   0   0   8   110206.10   110239.93   2439.55 o 
   2   0   8    60479.18    59760.24   1323.97 o 
   4   0   8     6890.84     7056.40    194.72 o 
   6   0   8     3168.88     2918.76    106.44 o 
   8   0   8    25776.23    21873.63    713.71 o 
  10   0   8    48769.40    50233.87   7800.53 o 
  12   0   8    28358.86    24380.86   1972.44 o 
  14   0   8    30377.74    37947.77   1878.89 o 
  16   0   8    56468.00    56900.75   1488.11 o 
  18   0   8    36199.14    33465.43   1556.19 o 
 -23   1   8     5842.56     5861.97    516.95 o 
 -21   1   8     3191.76     2955.08    263.43 o 
 -19   1   8    27473.43    24757.09    603.19 o 
 -17   1   8    20872.39    19841.05    486.60 o 
 -15   1   8    10624.84     9886.96    256.04 o 
 -13   1   8     3104.55     3038.41    104.87 o 
 -11   1   8     2793.02     2516.90     74.13 o 
  -9   1   8    13456.08    15223.10    408.54 o 
  -7   1   8    21309.54    25479.92    494.78 o 
  -5   1   8    40310.61    46261.56   1755.31 o 
  -3   1   8    59774.25    59120.73   1073.91 o 
  -1   1   8    99620.73   106273.35   1777.01 o 
   1   1   8    67095.43    71800.91   1206.29 o 
   3   1   8    41945.95    44706.39    818.34 o 
   5   1   8     1060.21     1152.91     84.98 o 
   7   1   8     1691.15     1545.11     89.38 o 
   9   1   8     5342.35     4630.60    312.48 o 
  11   1   8     7165.27     6705.16    598.55 o 
  13   1   8    10652.91     8311.90    244.95 o 
  15   1   8     6777.42     6495.19    153.92 o 
  17   1   8    12347.77    11571.60    440.77 o 
 -24   2   8      707.80      592.42    119.17 o 
 -22   2   8      761.60      714.58     92.53 o 
 -20   2   8      596.19      454.85     77.35 o 
 -18   2   8      490.08      497.30     69.41 o 
 -16   2   8      221.73      135.92     54.32 o 
 -14   2   8      316.95      285.99     56.52 o 
 -12   2   8      402.94      544.07     46.70 o 
 -10   2   8      499.13      511.29     28.93 o 
  -8   2   8     1167.13     1196.15     67.53 o 
  -6   2   8     1916.52     1888.17     59.19 o 
  -4   2   8     1960.90     1593.45     54.24 o 
  -2   2   8     2771.38     2450.40     64.30 o 
   0   2   8     5541.82     4890.57    100.62 o 
   2   2   8     3514.74     3225.82     73.50 o 
   4   2   8     1514.47     1370.20     55.58 o 
   6   2   8      851.79      901.59     41.43 o 
   8   2   8      957.09      962.60     46.54 o 
  10   2   8      698.83      610.57     49.68 o 
  12   2   8     1342.96     1251.89     61.63 o 
  14   2   8      735.65      654.91     78.77 o 
  16   2   8      279.50      285.04     78.85 o 
  18   2   8      331.05      402.10    151.64 o 
 -23   3   8     5755.77     5944.67    232.38 o 
 -21   3   8     1964.10     1868.12    104.87 o 
 -19   3   8      904.91      978.87     79.95 o 
 -17   3   8     8827.55     7525.39    228.84 o 
 -15   3   8    12839.62    11555.64    717.01 o 
 -13   3   8    19139.23    19436.12   1415.32 o 
 -11   3   8    19455.17    18513.22    327.50 o 
  -9   3   8    68292.56    67102.47   1161.80 o 
  -7   3   8    34624.91    32798.41    530.47 o 
  -5   3   8     8581.04     9005.80    160.52 o 
  -3   3   8       93.47       91.74     23.11 o 
  -1   3   8     3778.98     4243.37    245.82 o 
   1   3   8    11563.95    13233.52    659.39 o 
   3   3   8    30459.98    33123.78   1267.53 o 
   5   3   8    13925.74    13236.67    502.80 o 
   7   3   8    45620.48    45245.74    913.46 o 
   9   3   8    37845.88    37295.77    689.97 o 
  11   3   8    15504.80    13907.85    333.78 o 
  13   3   8     1862.07     1833.85     75.55 o 
  15   3   8     2038.88     1845.95     81.68 o 
  17   3   8     3358.15     3819.10    251.56 o 
 -24   4   8     8181.74     8586.80    300.53 o 
 -22   4   8     1383.57     1270.52    117.68 o 
 -20   4   8     3713.26     3980.02    151.56 o 
 -18   4   8    26321.75    26046.32    628.26 o 
 -16   4   8    18351.20    16242.53   1230.27 o 
 -14   4   8    24046.99    22315.42   2056.55 o 
 -12   4   8    48865.26    47668.31   1367.84 o 
 -10   4   8   119150.55   112512.51   1802.95 o 
  -8   4   8   100630.91    96583.16   1549.75 o 
  -6   4   8    51956.52    47506.68    809.15 o 
  -4   4   8     7956.62     8585.70    180.57 o 
  -2   4   8     7249.42     7226.20    202.82 o 
   0   4   8    20743.76    19889.95   1208.89 o 
   2   4   8    33278.38    37208.82   1166.44 o 
   4   4   8    44526.29    44447.44   2808.94 o 
   6   4   8    61008.50    58154.36   1169.27 o 
   8   4   8    55531.83    54326.07    998.29 o 
  10   4   8    57053.43    55635.34   1121.71 o 
  12   4   8    26444.96    25326.47    709.07 o 
  14   4   8     1478.45     1668.29    114.22 o 
  16   4   8     1776.00     1809.95    117.37 o 
  18   4   8     7638.33     9473.38    314.29 o 
 -23   5   8    11312.44    10709.55    344.55 o 
 -21   5   8      773.84      951.36    106.60 o 
 -19   5   8     9280.38     9158.15    289.45 o 
 -17   5   8     6805.89     6302.67    314.76 o 
 -15   5   8    13899.61    13891.74    585.66 o 
 -13   5   8    28390.54    28185.81    596.58 o 
 -11   5   8    24689.85    23712.50    450.84 o 
  -9   5   8    51180.42    51793.84    834.30 o 
  -7   5   8    20463.92    21496.45    351.31 o 
  -5   5   8     2634.31     2777.81     92.92 o 
  -3   5   8     5578.52     5959.45    163.28 o 
  -1   5   8     6122.34     5483.54    121.61 o 
   1   5   8    10870.89    11715.77    432.60 o 
   3   5   8    17147.47    22449.77   1064.01 o 
   5   5   8     8712.00     7223.13    259.18 o 
   7   5   8    28144.71    28993.93    559.48 o 
   9   5   8    27742.51    28457.02    530.78 o 
  11   5   8    13705.43    12569.89    248.96 o 
  13   5   8     9015.27     9010.83    208.40 o 
  15   5   8     1080.16     1369.65     93.86 o 
  17   5   8     4104.39     3981.12    411.22 o 
 -22   6   8     1151.83     1262.50    114.93 o 
 -20   6   8     1181.94      966.53     96.06 o 
 -18   6   8      601.90      552.40     71.30 o 
 -16   6   8      255.48      233.00     52.51 o 
 -14   6   8      175.70      181.20     40.25 o 
 -12   6   8      408.33      471.28     47.56 o 
 -10   6   8     1447.47     1575.45     93.86 o 
  -8   6   8     2202.87     2590.40    171.06 o 
  -6   6   8     4795.46     5238.98    207.22 o 
  -4   6   8     3802.58     3806.52     93.78 o 
  -2   6   8     3502.38     3808.02     93.47 o 
   0   6   8     9020.44     9216.48    194.25 o 
   2   6   8     5671.50     5458.15    142.99 o 
   4   6   8     2362.75     2413.29     97.79 o 
   6   6   8      819.30      986.81     56.44 o 
   8   6   8      236.51      261.15     48.66 o 
  10   6   8      580.97      437.79     50.55 o 
  12   6   8      240.89      272.70     56.29 o 
  14   6   8      494.27      576.77     88.36 o 
  16   6   8      367.15      459.01    132.93 o 
 -21   7   8     2776.99     2845.58    297.23 o 
 -19   7   8    19941.81    19030.09    534.16 o 
 -17   7   8    14670.69    15295.34    434.33 o 
 -15   7   8    11218.74    10755.93    271.52 o 
 -13   7   8     3588.86     3604.57    143.23 o 
 -11   7   8     3591.85     3734.99    184.50 o 
  -9   7   8     2106.50     2414.94    187.72 o 
  -7   7   8     4999.44     5534.95    288.11 o 
  -5   7   8     3618.72     3972.63    190.16 o 
  -3   7   8    10496.66    10728.49    225.30 o 
  -1   7   8    11390.68    11205.51    235.05 o 
   1   7   8     9483.04     9846.63    209.97 o 
   3   7   8     5182.75     5390.23    127.43 o 
   5   7   8     5478.25     5685.10    153.06 o 
   7   7   8     4303.33     3874.36    121.38 o 
   9   7   8     7049.17     7232.33    294.01 o 
  11   7   8     5185.37     6755.86    244.25 o 
  13   7   8     7883.34     9909.83    433.86 o 
  15   7   8     4738.22     5263.51    242.04 o 
 -22   8   8    10511.19    10613.80    520.01 o 
 -20   8   8    19574.64    19334.79    545.01 o 
 -18   8   8    24800.24    23410.09    644.93 o 
 -16   8   8    49917.13    47502.60   1086.57 o 
 -14   8   8     1414.83     1145.05    182.22 o 
 -12   8   8      327.16      305.25     54.71 o 
 -10   8   8     5300.60     4975.87    192.99 o 
  -8   8   8    19027.07    18014.43    475.91 o 
  -6   8   8    28954.65    28201.14    907.49 o 
  -4   8   8    32717.73    35326.32   1600.69 o 
  -2   8   8    56429.15    53992.20   1197.41 o 
   0   8   8    90714.59    88029.61   1954.59 o 
   2   8   8    46953.75    44749.78   1002.45 o 
   4   8   8    13788.71    13712.42    378.59 o 
   6   8   8      629.90      537.31     64.85 o 
   8   8   8     4198.83     3623.51    144.72 o 
  10   8   8    16121.29    16978.81    800.74 o 
  12   8   8     9050.99     9751.51    630.62 o 
  14   8   8     9260.57     9021.37   1546.13 o 
  16   8   8    18686.82    19187.47    666.62 o 
 -21   9   8      904.64      793.11    188.43 o 
 -19   9   8     7250.33     6807.12    236.07 o 
 -17   9   8     1948.77     1621.36     91.98 o 
 -15   9   8     1245.55     1434.82    146.77 o 
 -13   9   8     1281.27     1220.99     99.99 o 
 -11   9   8      242.01      275.22     55.58 o 
  -9   9   8     8458.30     9156.89    571.43 o 
  -7   9   8    10788.36    11485.36    454.61 o 
  -5   9   8    15920.54    16929.99    865.43 o 
  -3   9   8    17820.67    17826.79    452.33 o 
  -1   9   8    26602.90    27117.95    611.52 o 
   1   9   8    20426.60    19980.27    530.55 o 
   3   9   8    15922.09    16264.70    438.42 o 
   5   9   8      648.28      546.03     84.43 o 
   7   9   8     2381.94     2377.37    146.22 o 
   9   9   8     2438.97     2406.92    156.83 o 
  11   9   8     1728.67     1691.80    118.78 o 
  13   9   8     5913.87     5817.24    734.94 o 
  15   9   8     2711.22     2731.35    167.91 o 
 -20  10   8     1547.67     1536.85    199.28 o 
 -18  10   8     4003.33     4044.40    331.66 o 
 -16  10   8     3895.17     4016.41    227.50 o 
 -14  10   8     9412.62     9441.23    359.73 o 
 -12  10   8     6730.77     6501.01    182.38 o 
 -10  10   8    16796.55    16675.84    398.72 o 
  -8  10   8     7709.53     7824.27    165.48 o 
  -6  10   8     3811.51     3849.99    109.35 o 
  -4  10   8     1069.70     1019.35    122.95 o 
  -2  10   8     3329.86     2925.92    103.77 o 
   0  10   8     2633.37     2652.35    193.62 o 
   2  10   8     3931.33     4330.62    416.17 o 
   4  10   8     5772.85     4868.64    295.74 o 
   6  10   8     2814.88     2443.32    214.37 o 
   8  10   8     8366.08     7748.49    367.67 o 
  10  10   8     5388.66     5370.73    235.76 o 
  12  10   8     8715.52     7992.50    314.05 o 
  14  10   8     2767.34     2449.92    236.70 o 
 -19  11   8      230.90      150.38     82.62 o 
 -17  11   8     1166.00     1148.91    151.41 o 
 -15  11   8     1528.34     1638.50    298.33 o 
 -13  11   8     3544.67     3688.60    463.41 o 
 -11  11   8     2028.19     2179.58     91.19 o 
  -9  11   8    10958.97    10887.44    243.54 o 
  -7  11   8     2893.15     2930.48     88.75 o 
  -5  11   8      902.75     1077.53    120.12 o 
  -3  11   8       41.20      -25.63     51.73 o 
  -1  11   8     2398.63     2318.56    113.36 o 
   1  11   8     1733.86     1717.58    147.08 o 
   3  11   8     4020.71     3570.37    445.73 o 
   5  11   8      841.28      941.37    234.89 o 
   7  11   8     6407.26     6407.30    258.47 o 
   9  11   8     4616.00     4038.35    237.09 o 
  11  11   8     1806.03     1802.09    115.95 o 
  13  11   8      481.16      205.02    164.77 o 
 -18  12   8     1868.01     1243.24    294.64 o 
 -16  12   8     7913.28     8295.47    531.18 o 
 -14  12   8     2219.15     2917.51    444.94 o 
 -12  12   8    15717.52    15715.21    342.20 o 
 -10  12   8    26466.36    25122.40    524.42 o 
  -8  12   8    15973.64    15808.05    340.54 o 
  -6  12   8     8089.43     7120.86    191.26 o 
  -4  12   8      728.11     1042.31    150.38 o 
  -2  12   8     2090.49     2250.64    126.96 o 
   0  12   8     3312.14     2720.98    158.64 o 
   2  12   8     6561.81     5783.28    287.80 o 
   4  12   8     9167.86     6801.15    387.08 o 
   6  12   8     9901.21     9503.18   1326.02 o 
   8  12   8     6783.70     6441.58    266.49 o 
  10  12   8    12460.11    12259.92    443.29 o 
  12  12   8     5629.73     5268.93    277.34 o 
 -15  13   8     5882.17     5656.09    161.63 o 
 -13  13   8     5726.83     5632.90    248.18 o 
 -11  13   8     1904.45     1981.48    180.81 o 
  -9  13   8     8190.14     8612.98    527.01 o 
  -7  13   8     5621.58     6058.11    436.14 o 
  -5  13   8     4685.97     5819.84    423.24 o 
  -3  13   8     3459.70     3325.03    263.98 o 
  -1  13   8     9528.49     9186.84    275.38 o 
   1  13   8    12521.23    11250.08    327.34 o 
   3  13   8    14050.89    13807.47    664.82 o 
   5  13   8     3450.02     2993.21    207.22 o 
   7  13   8     5999.14     5472.61    491.01 o 
   9  13   8     4886.95     4658.12    475.91 o 
 -14  14   8      607.54      684.78     81.44 o 
 -12  14   8     1263.34     1136.09     88.04 o 
 -10  14   8     1184.21     1281.76    153.37 o 
  -8  14   8     5251.36     7829.70    461.37 o 
  -6  14   8     7109.34    11039.48    513.65 o 
  -4  14   8     7379.30     6245.52    256.51 o 
  -2  14   8    10402.95    10498.08    310.59 o 
   0  14   8    21158.72    20454.61    558.06 o 
   2  14   8    14313.23    13562.51    483.54 o 
   4  14   8     3302.94     2862.71    183.40 o 
   6  14   8      477.35      239.92    122.87 o 
   8  14   8      350.35      341.41    125.62 o 
 -11  15   8     1863.73     1921.81    108.41 o 
  -9  15   8      398.33      406.11    109.51 o 
  -7  15   8      611.76      857.41    130.57 o 
  -5  15   8      533.57      562.46    172.08 o 
  -3  15   8     3103.60     2774.28    239.29 o 
  -1  15   8     1197.54     1047.18    108.17 o 
   1  15   8     1577.35     1649.03    120.59 o 
   3  15   8     1203.64     1165.57    138.12 o 
   5  15   8      682.95      311.85    134.19 o 
  -8  16   8      651.95      681.64    320.50 o 
  -6  16   8     3708.97     3152.71    264.06 o 
  -4  16   8     2526.18     2875.45    309.57 o 
  -2  16   8     3766.49     3761.24    207.93 o 
   0  16   8     7516.28     7524.53    256.59 o 
   2  16   8     1750.59     1547.94    152.74 o 
 -23   1   9     6787.84     6351.96    211.31 o 
 -21   1   9     3004.22     3012.63    137.49 o 
 -19   1   9    22768.95    21665.70    533.30 o 
 -17   1   9     2734.75     2524.21    114.46 o 
 -15   1   9      618.70      543.83     57.46 o 
 -13   1   9     2250.23     2509.20     95.51 o 
 -11   1   9     3787.05     3078.58     86.39 o 
  -9   1   9     8904.49     8818.79    176.48 o 
  -7   1   9    40434.48    39847.10    647.36 o 
  -5   1   9    35342.63    33416.22    565.69 o 
  -3   1   9   118760.66   110068.55   1841.39 o 
  -1   1   9    49873.66    50487.08    847.59 o 
   1   1   9    12294.67    12413.37    215.08 o 
   3   1   9    13053.64    13851.17    287.56 o 
   5   1   9    10841.65    10213.27    217.44 o 
   7   1   9     8359.05     6817.34    174.75 o 
   9   1   9     3416.07     3219.84    108.56 o 
  11   1   9     3389.31     3353.56    116.90 o 
  13   1   9     7103.63     6859.32    173.34 o 
  15   1   9     4410.81     4018.30    132.77 o 
  17   1   9     2866.53     2756.98    220.90 o 
 -24   2   9     1263.36     1428.53    114.14 o 
 -22   2   9    10469.39     9429.60    267.91 o 
 -20   2   9     1271.81     1296.38     89.62 o 
 -18   2   9     2583.57     2619.10    134.27 o 
 -16   2   9     6031.42     6020.22    174.67 o 
 -14   2   9     8597.88     8174.01    216.57 o 
 -12   2   9     1975.65     1868.83     82.23 o 
 -10   2   9    39024.53    40727.63    709.70 o 
  -8   2   9     1464.80     2027.00     52.91 o 
  -6   2   9    21849.03    24835.07    427.41 o 
  -4   2   9     1065.66     1089.08     40.64 o 
  -2   2   9     9133.76     9097.15    174.05 o 
   0   2   9    24448.81    29057.77    533.54 o 
   2   2   9     2956.42     3013.57     73.03 o 
   4   2   9    22901.10    20893.42    427.41 o 
   6   2   9    28535.96    30443.05    618.99 o 
   8   2   9     5669.56     5359.80    147.32 o 
  10   2   9    29024.50    27700.46    638.25 o 
  12   2   9    11560.91    10518.13    264.29 o 
  14   2   9      259.26      435.82     59.82 o 
  16   2   9    16444.40    13847.09    404.06 o 
 -23   3   9      171.63      -69.96     88.91 o 
 -21   3   9     4800.57     4496.97    183.16 o 
 -19   3   9     2785.97     2662.73    121.85 o 
 -17   3   9     1958.20     1821.74     88.60 o 
 -15   3   9    10645.38     9757.56    254.31 o 
 -13   3   9    70590.36    67427.91   1579.22 o 
 -11   3   9    30991.51    29534.70    517.34 o 
  -9   3   9    40271.60    39402.95    637.38 o 
  -7   3   9     8991.68    10097.95    170.90 o 
  -5   3   9    22087.03    18700.87    378.12 o 
  -3   3   9    10204.18     8489.09    179.86 o 
  -1   3   9    19722.16    15662.30    319.87 o 
   1   3   9     3439.82     2968.13     72.48 o 
   3   3   9    46222.05    46134.52    842.95 o 
   5   3   9    30960.94    28317.79    576.61 o 
   7   3   9    63048.37    62293.65   1253.77 o 
   9   3   9    44018.44    41588.27    947.90 o 
  11   3   9     5297.23     5201.32    135.92 o 
  13   3   9     4604.77     4715.19    135.76 o 
  15   3   9     1192.66     1287.50     72.95 o 
  17   3   9     2746.05     2879.06    129.79 o 
 -24   4   9        8.99      -65.40    113.20 o 
 -22   4   9      306.51      348.80     87.49 o 
 -20   4   9      730.65      879.98     83.88 o 
 -18   4   9      887.63      945.54     76.02 o 
 -16   4   9        6.76       72.17     56.52 o 
 -14   4   9      533.61      571.19     55.81 o 
 -12   4   9     3255.00     3088.33     83.17 o 
 -10   4   9     9749.37     8974.44    155.02 o 
  -8   4   9     8651.02     7850.76    136.31 o 
  -6   4   9     5169.74     4769.28    101.02 o 
  -4   4   9     2484.20     2226.20     72.56 o 
  -2   4   9     1024.35      828.25     42.45 o 
   0   4   9      984.12     1074.46     43.00 o 
   2   4   9     1199.46     1295.91     51.10 o 
   4   4   9     1097.18     1240.41     49.76 o 
   6   4   9      520.42      567.73     48.66 o 
   8   4   9        2.89       34.35     40.09 o 
  10   4   9      591.91      595.87     55.58 o 
  12   4   9      628.12      599.18     59.35 o 
  14   4   9     1730.54     1743.92     81.13 o 
  16   4   9      665.66      682.35     91.98 o 
 -23   5   9       56.58      -14.07    103.37 o 
 -21   5   9      595.93      627.55    100.78 o 
 -19   5   9     6115.57     5791.54    191.50 o 
 -17   5   9     2390.67     2439.71     97.32 o 
 -15   5   9     2310.74     2244.59     87.81 o 
 -13   5   9    24474.34    23358.75    446.51 o 
 -11   5   9     1157.63     1081.22     44.73 o 
  -9   5   9     8513.46     8017.18    140.24 o 
  -7   5   9     2520.51     2570.20     58.96 o 
  -5   5   9     3326.33     2844.48     70.51 o 
  -3   5   9      648.62      632.90     41.59 o 
  -1   5   9     1214.54      720.16     39.70 o 
   1   5   9       95.95       73.34     37.26 o 
   3   5   9    15204.55    15143.31    313.58 o 
   5   5   9     2881.01     2634.35     84.59 o 
   7   5   9    12402.50    12567.45    245.82 o 
   9   5   9    12028.32    11299.68    225.77 o 
  11   5   9      975.16     1090.50     72.01 o 
  13   5   9     5913.64     5946.95    157.07 o 
  15   5   9       19.23      -26.18     87.57 o 
 -22   6   9    18257.06    16978.96    488.33 o 
 -20   6   9    10341.95    10206.04    536.60 o 
 -18   6   9    11105.25    10804.90    323.25 o 
 -16   6   9     6886.07     6076.66    155.81 o 
 -14   6   9     1571.34     1390.24     57.62 o 
 -12   6   9     1135.10     1290.96     68.78 o 
 -10   6   9    14474.08    15839.26    282.77 o 
  -8   6   9       30.21       46.46     25.16 o 
  -6   6   9    75034.47    75617.18   1393.07 o 
  -4   6   9    64786.57    60768.19   1232.63 o 
  -2   6   9    26753.09    25727.79    517.73 o 
   0   6   9    77179.55    79702.38   1767.97 o 
   2   6   9     4210.90     4599.55    128.53 o 
   4   6   9      969.75      881.31     64.54 o 
   6   6   9      876.28      659.16     49.76 o 
   8   6   9    11444.70    11374.83    249.12 o 
  10   6   9     1472.63     1217.06     64.78 o 
  12   6   9     4097.24     3404.27    131.52 o 
  14   6   9     1529.09     1621.28     95.67 o 
  16   6   9    24861.65    21795.88    525.20 o 
 -21   7   9    12692.84    13699.77    405.56 o 
 -19   7   9    45838.24    45255.96   1209.59 o 
 -17   7   9     8586.60     8723.04    271.13 o 
 -15   7   9      770.50      758.36     80.34 o 
 -13   7   9     3398.60     2943.45    110.61 o 
 -11   7   9    30225.92    27661.39    638.95 o 
  -9   7   9     2185.96     1775.83     68.47 o 
  -7   7   9     8343.38     8096.19    181.91 o 
  -5   7   9    16067.51    14484.55    336.22 o 
  -3   7   9    91230.36    83584.21   1656.66 o 
  -1   7   9    60594.46    58624.70   1305.58 o 
   1   7   9    10923.41    10678.18    255.57 o 
   3   7   9    11817.92    11842.89    251.16 o 
   5   7   9    13034.37    12217.31    293.06 o 
   7   7   9     6500.86     5644.14    143.23 o 
   9   7   9      609.71      640.05     59.19 o 
  11   7   9     1374.24     1273.27     90.17 o 
  13   7   9    31658.79    30819.05    713.63 o 
  15   7   9    24088.79    24306.41    812.68 o 
 -20   8   9     7522.52     7277.92    248.96 o 
 -18   8   9     7065.46     6376.09    221.45 o 
 -16   8   9     6364.75     5688.79    171.14 o 
 -14   8   9      414.21      377.18     64.54 o 
 -12   8   9      556.41      489.20     60.92 o 
 -10   8   9      182.23      113.36     52.67 o 
  -8   8   9      217.97      163.98     40.96 o 
  -6   8   9       69.49      176.95     41.11 o 
  -4   8   9     1235.07     1287.89     57.86 o 
  -2   8   9     1986.47     1884.55     81.36 o 
   0   8   9     2000.15     2028.02     83.49 o 
   2   8   9      610.31      645.87     56.99 o 
   4   8   9       18.31      108.80    131.99 o 
   6   8   9        8.28      103.37     64.85 o 
   8   8   9      382.93      415.54     66.11 o 
  10   8   9     1816.97     1910.57    119.49 o 
  12   8   9     7429.62     7300.09    237.01 o 
  14   8   9     4048.06     3406.00    272.00 o 
 -21   9   9      106.78       90.64    102.75 o 
 -19   9   9     3147.64     3325.34    166.11 o 
 -17   9   9        6.51      -87.81     69.89 o 
 -15   9   9      436.79      478.51     72.17 o 
 -13   9   9     3365.74     3020.09    114.93 o 
 -11   9   9     1285.54     1239.07     74.29 o 
  -9   9   9     1304.70     1524.51     65.56 o 
  -7   9   9      700.90      837.37     51.73 o 
  -5   9   9      553.42      504.61     51.41 o 
  -3   9   9     2508.70     2190.59     87.73 o 
  -1   9   9        3.27       41.66     54.71 o 
   1   9   9       12.96       52.98     58.57 o 
   3   9   9     5631.51     5444.71    154.55 o 
   5   9   9       22.12       84.11     79.32 o 
   7   9   9     1413.13     1592.20    113.67 o 
   9   9   9     1203.65     1081.85    121.06 o 
  11   9   9       91.55      -40.80     82.46 o 
  13   9   9     2985.14     3123.31    196.61 o 
 -20  10   9      499.89      590.29    107.46 o 
 -18  10   9       72.24       55.74     79.48 o 
 -16  10   9     4383.07     4100.69    146.61 o 
 -14  10   9    16788.32    16206.61    394.08 o 
 -12  10   9    18157.26    16548.41    399.35 o 
 -10  10   9    49863.41    48930.26   1117.93 o 
  -8  10   9      905.02      825.03     51.18 o 
  -6  10   9     5903.23     6013.62    149.52 o 
  -4  10   9     3886.02     4287.15    128.53 o 
  -2  10   9    19222.81    18304.82    490.46 o 
   0  10   9      722.45      838.39     74.21 o 
   2  10   9      658.89      613.64     73.74 o 
   4  10   9    26222.28    23176.37    763.16 o 
   6  10   9    36597.16    34968.48   1133.89 o 
   8  10   9    12375.36    11396.22    404.22 o 
  10  10   9    18304.61    17181.23    586.36 o 
  12  10   9     2325.56     2073.69    120.51 o 
 -17  11   9       43.16       39.62     79.95 o 
 -15  11   9     6002.36     4961.32    162.10 o 
 -13  11   9    43198.47    41153.15    949.08 o 
 -11  11   9    37095.89    34611.35    713.08 o 
  -9  11   9    48090.88    46545.58    948.13 o 
  -7  11   9    18745.66    18079.29    384.02 o 
  -5  11   9     2034.47     1941.54     82.86 o 
  -3  11   9     1552.09     1446.92     86.63 o 
  -1  11   9     2957.09     2214.48    114.38 o 
   1  11   9      604.41      472.77     83.64 o 
   3  11   9    33330.59    32050.11    840.83 o 
   5  11   9    19283.93    18594.04    625.59 o 
   7  11   9    33436.36    31804.84   1039.32 o 
   9  11   9    13904.31    12800.22    455.71 o 
  11  11   9      630.62      526.30    131.83 o 
 -16  12   9      775.30      751.92     87.42 o 
 -14  12   9     1091.28     1051.58     78.38 o 
 -12  12   9     2370.19     2329.10     98.74 o 
 -10  12   9     7230.63     6893.59    174.05 o 
  -8  12   9     3778.40     3698.82    132.22 o 
  -6  12   9      769.14      659.08     63.75 o 
  -4  12   9       23.33       70.99     69.02 o 
  -2  12   9       76.50       26.89     72.09 o 
   0  12   9      438.53      417.43     78.77 o 
   2  12   9     2589.02     2310.39    121.14 o 
   4  12   9     4545.31     3564.48    307.92 o 
   6  12   9     4168.33     3366.38    184.66 o 
   8  12   9     2175.31     1541.88    136.71 o 
  10  12   9      273.26       15.72    116.42 o 
 -15  13   9       18.01      -11.95     72.79 o 
 -13  13   9     2181.11     2315.11     98.42 o 
 -11  13   9      858.68      677.79     71.14 o 
  -9  13   9      784.45     1083.58     85.84 o 
  -7  13   9     1091.08     1109.84     75.31 o 
  -5  13   9      402.24      238.74    103.45 o 
  -3  13   9     5726.44     5032.07    183.48 o 
  -1  13   9      561.34      559.16     88.28 o 
   1  13   9        2.31      -47.01     79.71 o 
   3  13   9      645.93      415.54    175.22 o 
   5  13   9     1182.99     1093.01    211.54 o 
   7  13   9       45.28      -90.48    187.80 o 
   9  13   9        0.99     -107.54    129.87 o 
 -12  14   9     6161.02     6886.83    182.61 o 
 -10  14   9      293.06      268.46     88.04 o 
  -8  14   9     2824.12     2794.01    176.25 o 
  -6  14   9    12366.02    11139.79    405.01 o 
  -4  14   9    14119.36    12384.05    317.67 o 
  -2  14   9    11263.87    10993.73    324.35 o 
   0  14   9    20474.87    20144.57    550.28 o 
   2  14   9      327.65      221.06    114.38 o 
   4  14   9       51.10      -71.06    112.96 o 
   6  14   9     1505.80     1462.57    141.66 o 
 -11  15   9     5559.83     5862.29    302.10 o 
  -9  15   9       87.09      143.47     98.50 o 
  -7  15   9     4073.69     3582.09    177.58 o 
  -5  15   9     6825.48     5761.82    187.49 o 
  -3  15   9    28329.14    25804.67    617.41 o 
  -1  15   9    21734.15    20398.40    560.26 o 
   1  15   9     2895.80     2645.43    141.19 o 
   3  15   9     5859.86     4328.50    239.29 o 
  -6  16   9     3267.27     2963.18    191.97 o 
  -4  16   9     4237.46     3556.30    244.25 o 
  -2  16   9     3083.31     2787.64    190.55 o 
 -24   0  10     8916.41     9446.81    396.04 o 
 -22   0  10    62568.60    60608.54   2035.33 o 
 -20   0  10    21684.13    21062.36    740.05 o 
 -18   0  10      789.69      984.61    166.58 o 
 -16   0  10      782.53      927.93     99.52 o 
 -14   0  10    54420.82    50642.26   1686.29 o 
 -12   0  10    67990.91    63018.68   1678.67 o 
 -10   0  10     1734.72     2152.46     89.46 o 
  -8   0  10     4624.30     4316.55    118.55 o 
  -6   0  10   173134.45   173429.91   4468.59 o 
  -4   0  10   134675.48   125543.91   2775.77 o 
  -2   0  10    57485.64    56986.36   1264.07 o 
   0   0  10    75130.59    78729.56   1742.66 o 
   2   0  10      259.63      309.41     32.86 o 
   4   0  10      453.49      358.55     86.71 o 
   6   0  10      385.54      457.68     71.38 o 
   8   0  10      571.28      590.37     81.28 o 
  10   0  10    32867.95    31152.60   1013.93 o 
  12   0  10    65169.62    63384.85   2034.94 o 
  14   0  10    27914.30    25959.06    701.14 o 
  16   0  10    26399.32    25015.25    683.68 o 
 -23   1  10    17442.21    17213.78    442.66 o 
 -21   1  10     5207.31     5303.91    180.73 o 
 -19   1  10    24646.35    23401.91    574.10 o 
 -17   1  10      693.52      797.91     69.65 o 
 -15   1  10      130.88      244.64     56.21 o 
 -13   1  10     2358.96     2552.20     99.76 o 
 -11   1  10     6043.30     5687.38    136.78 o 
  -9   1  10    26839.00    26645.57    468.68 o 
  -7   1  10    44925.80    45826.76    700.27 o 
  -5   1  10    23598.11    22711.78    419.08 o 
  -3   1  10    32914.19    33825.70    570.95 o 
  -1   1  10     1061.11      970.77     32.86 o 
   1   1  10     4344.37     4124.03     89.77 o 
   3   1  10      462.25      535.97     35.69 o 
   5   1  10    18999.87    18196.26    424.58 o 
   7   1  10      154.51      226.48     49.29 o 
   9   1  10    11165.85    10459.88    259.02 o 
  11   1  10     5672.26     5536.05    160.29 o 
  13   1  10    30002.08    27419.50    569.93 o 
  15   1  10     7483.30     7223.05    171.69 o 
 -24   2  10      125.01      119.17     96.77 o 
 -22   2  10      136.12       85.61     83.09 o 
 -20   2  10      613.19      386.85     77.59 o 
 -18   2  10     1334.69     1193.09     80.81 o 
 -16   2  10     1617.20     1320.83     75.94 o 
 -14   2  10     1136.23     1000.88     63.52 o 
 -12   2  10      931.13      718.59     53.61 o 
 -10   2  10     1823.24     1577.50     51.88 o 
  -8   2  10     1765.31     1556.35     46.70 o 
  -6   2  10     1998.84     1942.02     56.84 o 
  -4   2  10      603.90      763.63     33.33 o 
  -2   2  10       28.01       46.54     22.80 o 
   0   2  10     1196.62      999.47     38.99 o 
   2   2  10     1240.36     1098.99     41.59 o 
   4   2  10     1717.88     1548.02     59.90 o 
   6   2  10      781.26      735.65     61.71 o 
   8   2  10      222.38      164.22     51.57 o 
  10   2  10        1.06       -2.44     55.81 o 
  12   2  10       12.13       16.43     57.39 o 
  14   2  10      168.93      125.46     53.46 o 
  16   2  10      345.36      235.28     85.84 o 
 -23   3  10       62.84       56.44     89.30 o 
 -21   3  10     5709.75     5768.58    188.98 o 
 -19   3  10     5267.89     4593.19    159.19 o 
 -17   3  10     3599.47     3292.80    125.31 o 
 -15   3  10    27755.69    26392.29    634.32 o 
 -13   3  10    58852.88    55026.18   1292.61 o 
 -11   3  10     4931.62     4553.88     95.51 o 
  -9   3  10    17508.48    16874.41    279.23 o 
  -7   3  10     1209.24     1507.53     48.58 o 
  -5   3  10     9642.78     9675.41    227.19 o 
  -3   3  10      472.86      220.35     30.58 o 
  -1   3  10       11.43       39.46     28.38 o 
   1   3  10     3744.96     4141.96     93.94 o 
   3   3  10    50306.89    51980.54    949.15 o 
   5   3  10     3364.65     3828.53    102.75 o 
   7   3  10     3062.46     3276.05    111.71 o 
   9   3  10      275.56      380.64     58.41 o 
  11   3  10    11256.40     9608.91    219.64 o 
  13   3  10      533.31      605.07     72.72 o 
  15   3  10     1558.60     1436.78     78.77 o 
 -22   4  10      760.96      938.31     94.96 o 
 -20   4  10     1227.53     1116.36     88.44 o 
 -18   4  10      272.32      320.50     75.39 o 
 -16   4  10   102423.76    97217.55   2274.78 o 
 -14   4  10    65903.53    61843.83   1277.51 o 
 -12   4  10    48468.13    44546.41    837.05 o 
 -10   4  10    74825.44    71894.62   1157.32 o 
  -8   4  10     1113.88     1055.36     35.61 o 
  -6   4  10      575.18      340.94     35.38 o 
  -4   4  10    27063.73    25118.71    564.74 o 
  -2   4  10    26605.92    24387.93    548.47 o 
   0   4  10    21009.32    21617.27    439.44 o 
   2   4  10    20901.54    19496.73    364.68 o 
   4   4  10    71903.87    73379.98   1474.83 o 
   6   4  10    56047.55    52450.40   1059.45 o 
   8   4  10     3968.64     4160.51    131.36 o 
  10   4  10      365.13      365.86     58.41 o 
  12   4  10      424.98      330.80     61.79 o 
  14   4  10     5288.99     6046.08    165.95 o 
  16   4  10     2183.39     1716.64    111.39 o 
 -23   5  10     1459.11     1204.09    121.22 o 
 -21   5  10     1021.52     1051.27     81.83 o 
 -19   5  10     5831.41     5361.14    151.96 o 
 -17   5  10     1374.10     1236.32     68.94 o 
 -15   5  10     6130.18     6150.01    154.63 o 
 -13   5  10    19061.62    18028.19    350.61 o 
 -11   5  10     1893.16     1923.70     68.55 o 
  -9   5  10     6751.28     6725.76    121.85 o 
  -7   5  10      538.74      741.31     35.61 o 
  -5   5  10     1277.01     1152.05     66.51 o 
  -3   5  10     7119.02     7222.34    178.21 o 
  -1   5  10     8825.42     8947.94    215.40 o 
   1   5  10    29648.71    29692.47    667.18 o 
   3   5  10   103556.20   107134.30   1946.65 o 
   5   5  10    19032.49    19217.03    400.21 o 
   7   5  10    15462.26    15030.82    291.81 o 
   9   5  10    10176.44     9953.38    225.38 o 
  11   5  10      679.00      425.29     61.08 o 
  13   5  10     2061.88     1885.18     85.45 o 
  15   5  10      145.56       74.13     96.14 o 
 -22   6  10      908.43     1181.92    117.60 o 
 -20   6  10      202.46      274.67     93.86 o 
 -18   6  10      257.52      264.13     85.69 o 
 -16   6  10      508.21      403.04     65.72 o 
 -14   6  10      213.98      196.76     58.09 o 
 -12   6  10      184.73      183.01     52.12 o 
 -10   6  10     1553.35     1651.00     59.59 o 
  -8   6  10      952.28     1013.38     44.81 o 
  -6   6  10     1964.97     1947.05     98.50 o 
  -4   6  10     1296.27     1164.55     49.21 o 
  -2   6  10      524.65      508.14     47.87 o 
   0   6  10       18.67       -4.72     44.73 o 
   2   6  10      546.10      625.75     65.17 o 
   4   6  10       67.21      212.80     57.07 o 
   6   6  10      279.69      324.82     48.74 o 
   8   6  10      494.64      367.82     55.26 o 
  10   6  10       56.94       -3.22     67.13 o 
  12   6  10      410.38      205.41    117.84 o 
  14   6  10     1161.52     1080.04     92.53 o 
 -21   7  10     1375.07     1916.31    130.65 o 
 -19   7  10     8989.95     8748.66    279.86 o 
 -17   7  10     1269.63     1024.07     79.87 o 
 -15   7  10     2878.02     2398.98    105.97 o 
 -13   7  10     1454.16     1345.04     73.66 o 
 -11   7  10    15033.41    14036.78    338.26 o 
  -9   7  10     1536.40     1596.13     64.78 o 
  -7   7  10    11594.89    11838.88    233.48 o 
  -5   7  10     7537.89     6844.38    174.05 o 
  -3   7  10    19132.06    19528.57    447.69 o 
  -1   7  10     3930.55     3717.38    113.28 o 
   1   7  10      105.72      149.28     48.58 o 
   3   7  10     2729.18     2919.31    103.61 o 
   5   7  10     3153.23     2899.42    125.39 o 
   7   7  10      893.63      782.58     69.18 o 
   9   7  10     9693.18     9400.59    217.20 o 
  11   7  10     4183.99     4253.74    215.47 o 
  13   7  10    17477.02    16746.28    474.34 o 
 -20   8  10    13502.39    13281.87    394.71 o 
 -18   8  10      131.38       22.48     88.28 o 
 -16   8  10     7113.83     6335.14    185.60 o 
 -14   8  10     6713.94     5993.81    172.95 o 
 -12   8  10     8005.13     7512.74    200.93 o 
 -10   8  10    11904.98    11742.82    288.82 o 
  -8   8  10     9864.38     9496.89    212.09 o 
  -6   8  10    83300.13    78512.59   2010.25 o 
  -4   8  10    51642.93    47981.57   1073.83 o 
  -2   8  10    10528.00    10449.89    254.47 o 
   0   8  10    16973.53    16271.38    380.24 o 
   2   8  10     5573.60     5683.37    159.11 o 
   4   8  10     4814.67     3916.50    149.05 o 
   6   8  10     2170.07     2518.08    124.68 o 
   8   8  10     1481.89     1386.78     82.15 o 
  10   8  10     6847.67     6188.05    188.04 o 
  12   8  10    20294.47    20669.46    573.16 o 
  14   8  10     7966.53     8338.63    471.98 o 
 -19   9  10     7304.98     7042.56    244.72 o 
 -17   9  10     1968.79     1906.17    100.54 o 
 -15   9  10     3289.20     3153.81    126.49 o 
 -13   9  10    14669.20    13734.91    337.71 o 
 -11   9  10       54.65       41.90     61.00 o 
  -9   9  10    25544.03    25059.12    584.16 o 
  -7   9  10    17259.03    16620.26    397.38 o 
  -5   9  10     4431.36     4636.42    133.64 o 
  -3   9  10     8210.80     8112.07    237.41 o 
  -1   9  10       79.41       65.09     54.71 o 
   1   9  10      100.99      182.85     57.94 o 
   3   9  10     8138.89     8314.18    215.08 o 
   5   9  10      439.70      468.05     76.33 o 
   7   9  10     1658.73     1424.99    124.91 o 
   9   9  10    12021.94    11298.90    330.25 o 
  11   9  10     2605.71     2609.90    174.75 o 
  13   9  10    12464.16    11171.94    588.56 o 
 -18  10  10     1484.31     1421.37     99.05 o 
 -16  10  10     3326.34     3013.73    129.32 o 
 -14  10  10     1984.24     2027.70     99.29 o 
 -12  10  10      610.71      617.26     71.38 o 
 -10  10  10     1151.78     1158.26     77.04 o 
  -8  10  10       12.52       -2.52     44.81 o 
  -6  10  10       32.26       23.90     49.60 o 
  -4  10  10       24.71       49.29     62.73 o 
  -2  10  10      444.51      380.87     66.58 o 
   0  10  10     1931.54     1857.04     97.40 o 
   2  10  10    13723.52    13067.65    364.29 o 
   4  10  10    12465.90    12058.05    424.19 o 
   6  10  10    10445.10     9530.53    350.69 o 
   8  10  10     4238.84     3958.71    199.44 o 
  10  10  10     2205.24     2241.76    123.03 o 
  12  10  10       91.88      -60.53    123.66 o 
 -17  11  10       90.25       86.08     84.43 o 
 -15  11  10     3824.69     3887.88    149.13 o 
 -13  11  10     9769.07     9679.11    256.59 o 
 -11  11  10       80.25      143.47     61.63 o 
  -9  11  10     1529.23     1671.91     86.55 o 
  -7  11  10      170.30      144.57     54.16 o 
  -5  11  10     2539.92     2707.22    127.35 o 
  -3  11  10       29.65       70.83     70.36 o 
  -1  11  10      142.03      142.92     69.57 o 
   1  11  10      728.10      642.26     79.95 o 
   3  11  10    11677.83    10800.58    391.17 o 
   5  11  10      686.94      829.04    203.29 o 
   7  11  10     1415.98     1308.09    125.86 o 
   9  11  10      497.29      385.20    113.20 o 
  11  11  10     1891.30     1321.77    170.43 o 
 -16  12  10    22658.57    21635.98    520.01 o 
 -14  12  10     6265.20     5911.03    164.77 o 
 -12  12  10     2284.32     2079.51     93.15 o 
 -10  12  10     8206.29     7648.03    189.85 o 
  -8  12  10     1532.16     1673.56    107.07 o 
  -6  12  10      118.83       63.83     67.61 o 
  -4  12  10     1197.39     1161.41     88.36 o 
  -2  12  10     1463.18     1432.38     97.48 o 
   0  12  10    14003.64    13507.17    380.16 o 
   2  12  10     9481.42     9065.55    276.63 o 
   4  12  10    23482.62    23594.19    788.16 o 
   6  12  10    18091.00    16359.19    566.08 o 
   8  12  10     2626.50     2744.25    177.03 o 
 -15  13  10     1121.02      910.48     87.49 o 
 -13  13  10     3842.78     3440.66    127.74 o 
 -11  13  10     1311.90     1478.37     84.59 o 
  -9  13  10     7502.33     6816.32    235.28 o 
  -7  13  10     7207.39     6439.85    225.77 o 
  -5  13  10     5425.29     4930.59    163.35 o 
  -3  13  10    15118.96    14154.54    399.90 o 
  -1  13  10     3716.01     3951.87    163.35 o 
   1  13  10     3794.87     3394.05    154.47 o 
   3  13  10    11854.62    11363.75    418.68 o 
   5  13  10      100.70       -8.73    253.60 o 
   7  13  10       11.94      -68.23    120.59 o 
 -12  14  10       57.05      -12.66     76.25 o 
 -10  14  10     2397.27     2309.92    169.64 o 
  -8  14  10     4192.81     4048.25    177.11 o 
  -6  14  10    10110.94     9761.49    297.39 o 
  -4  14  10     7675.29     7046.65    235.91 o 
  -2  14  10     3104.10     2785.75    142.29 o 
   0  14  10       15.19      -30.66     96.06 o 
   2  14  10       25.97     -115.01    174.44 o 
   4  14  10     1788.52     1721.43    156.67 o 
  -9  15  10      536.07      629.91    128.53 o 
  -7  15  10     1217.22     1264.54    259.34 o 
  -5  15  10       27.82      -47.32    113.28 o 
  -3  15  10      242.28      291.41    106.44 o 
  -1  15  10      207.45       70.91    101.25 o 
   1  15  10     1584.40     1634.57    174.99 o 
 -23   1  11     6868.15     8485.08    252.26 o 
 -21   1  11      830.11     5154.31    369.79 o 
 -19   1  11     3427.45     5744.53    179.94 o 
 -15   1  11      106.53      360.28     58.96 o 
 -13   1  11     6425.46     7624.52    179.08 o 
 -11   1  11      267.49      345.18     35.22 o 
  -9   1  11    32644.05    43242.17    749.40 o 
  -7   1  11    22262.17    21081.14    322.62 o 
  -5   1  11     1647.09     2041.38     59.67 o 
  -3   1  11      629.16     1027.45     81.28 o 
  -1   1  11     2073.10     7573.11    266.34 o 
   1   1  11    43266.22    49271.59    898.06 o 
   3   1  11      450.93      302.81     46.93 o 
   5   1  11     5220.07     6301.73    240.71 o 
   7   1  11     1846.01     1637.79     79.87 o 
   9   1  11    10899.18    10783.44    269.24 o 
  11   1  11    10456.43    10770.63    271.52 o 
  13   1  11    19420.31    19738.70    422.06 o 
  15   1  11     8288.80    10449.34    331.82 o 
 -22   2  11     3766.13     3277.07    149.05 o 
 -20   2  11     1397.78     1675.45    109.66 o 
 -18   2  11     3678.27     4797.65    186.23 o 
 -16   2  11    17918.96    17939.91    442.82 o 
 -14   2  11     7243.88    11855.86    453.59 o 
 -10   2  11    13974.67    19030.25    359.96 o 
  -8   2  11     2628.42    13577.13    628.11 o 
  -6   2  11    16638.29    19599.79    364.52 o 
  -4   2  11    17818.06    23165.76    427.80 o 
  -2   2  11    13727.21    17399.77    439.28 o 
   0   2  11    37032.52    37866.25    694.14 o 
   2   2  11    17438.53    23537.51    435.98 o 
   4   2  11    34326.74    32325.56    739.97 o 
   6   2  11    20961.36    21681.03    504.69 o 
  10   2  11     5305.03     5855.45    186.07 o 
  12   2  11     5239.99     4584.07    136.94 o 
  14   2  11      388.40      995.93    158.01 o 
 -23   3  11      164.59      265.71     91.03 o 
 -21   3  11        4.53      -15.09     79.40 o 
 -19   3  11    18349.62    19861.02    491.79 o 
 -17   3  11    20711.54    20286.78    497.92 o 
 -15   3  11    28370.07    28125.12    674.33 o 
 -13   3  11    23137.65    26052.06    622.76 o 
 -11   3  11     2548.80    35354.07   1588.58 o 
  -9   3  11      207.17     9025.06    427.33 o 
  -7   3  11     1893.44    17463.68    798.61 o 
  -5   3  11     2593.17     4995.76    337.24 o 
  -3   3  11    12211.21    11756.42    245.98 o 
  -1   3  11    52822.02    53479.11    975.72 o 
   1   3  11    30123.09    29339.35    540.77 o 
   3   3  11   111543.40   112155.30   2247.26 o 
   5   3  11    17007.97    22062.92   1091.44 o 
   7   3  11     3435.67    12036.04    588.56 o 
   9   3  11      977.16     7120.62    387.08 o 
  11   3  11     9155.83    13543.33    861.42 o 
  13   3  11      650.00      706.09     73.82 o 
  15   3  11      323.93      198.81     70.99 o 
 -22   4  11       26.57       90.95     85.06 o 
 -20   4  11      238.50      245.19     77.59 o 
 -18   4  11     2495.86     2528.77    117.68 o 
 -16   4  11     3892.87     3816.35    133.48 o 
 -14   4  11     4302.67     4178.90    119.33 o 
 -12   4  11     1101.45     1074.30     50.55 o 
 -10   4  11       24.85       29.32     29.16 o 
  -8   4  11      996.53     1043.25     40.88 o 
  -6   4  11     2948.97     3372.43     90.32 o 
  -4   4  11     3363.00     3986.15    114.07 o 
  -2   4  11     3111.50     3419.68    106.75 o 
   0   4  11      105.66      251.87     35.85 o 
   2   4  11      237.71      171.53     36.40 o 
   4   4  11      121.45      361.61     59.59 o 
   8   4  11       92.07      405.24     81.91 o 
  10   4  11       50.45      434.17    123.50 o 
  12   4  11       16.61      116.58     75.47 o 
  14   4  11      575.23      492.74     86.08 o 
 -21   5  11      318.54      195.03     97.16 o 
 -19   5  11     6631.75     6664.44    227.97 o 
 -17   5  11     4346.94     4490.91    131.05 o 
 -15   5  11     2293.11     2513.29    114.93 o 
 -13   5  11     4549.73     4949.61    118.15 o 
 -11   5  11     2189.70     9902.84   1242.53 o 
  -9   5  11     1415.66     1853.74     55.50 o 
  -7   5  11      385.65     5072.95    267.67 o 
  -5   5  11      312.31     1988.63    155.41 o 
  -3   5  11     5887.70     5572.76    146.53 o 
  -1   5  11    13427.65    14094.40    327.50 o 
   1   5  11      593.21      796.57     77.43 o 
   3   5  11    26587.28    28809.98    534.40 o 
   5   5  11     1905.70     3183.37    197.63 o 
   7   5  11     1670.33     2197.90    119.02 o 
   9   5  11      124.15     1276.18    611.20 o 
  11   5  11     1191.04     3622.96    379.77 o 
  13   5  11       30.47       23.82     47.32 o 
 -22   6  11    15739.71    15271.68    448.24 o 
 -20   6  11     4515.63    10366.49    819.29 o 
 -18   6  11     1189.29     8543.65    598.94 o 
 -16   6  11     3362.01     3553.00    129.79 o 
 -14   6  11      494.95     1342.60    168.07 o 
 -12   6  11      741.76      851.99     64.62 o 
 -10   6  11    20235.04    20921.88    436.45 o 
  -8   6  11    11889.72    11959.70    235.76 o 
  -6   6  11    25086.28    23454.27    532.28 o 
  -4   6  11     7700.04     9709.69    466.48 o 
   0   6  11     1104.18     5059.90    424.50 o 
   2   6  11     9385.94    14482.74    389.52 o 
   4   6  11      102.70      252.58     67.29 o 
   6   6  11     5149.92     4997.64    133.25 o 
   8   6  11      957.77     1412.88    127.82 o 
  10   6  11    24858.99    24368.99    570.56 o 
  12   6  11    26792.19    25710.18    791.22 o 
  14   6  11     2213.66     8470.22    425.37 o 
 -21   7  11      573.94     6972.52    429.53 o 
 -19   7  11      637.94     6317.68    362.63 o 
 -17   7  11     5939.41    12176.67    453.90 o 
 -15   7  11     3433.77     5112.57    156.59 o 
 -13   7  11      679.65      734.23     68.23 o 
 -11   7  11      722.61      822.83     65.95 o 
  -9   7  11    67127.56    69260.03   1279.01 o 
  -7   7  11    83819.76    79943.80   1620.81 o 
  -5   7  11    42571.88    46516.02   1039.71 o 
  -3   7  11    21387.98    32440.02   1556.11 o 
   1   7  11    19484.89    40155.96   2517.06 o 
   3   7  11      332.53      546.19     64.70 o 
   5   7  11     1002.43     1153.54     73.66 o 
   7   7  11     8384.28     8912.57    232.85 o 
   9   7  11    24915.99    25183.09    682.98 o 
  11   7  11    20733.14    20199.52    559.79 o 
  13   7  11    23590.66    23011.92    681.09 o 
 -20   8  11      254.41      407.84    209.89 o 
 -18   8  11       21.70      256.19     94.26 o 
 -16   8  11      799.82     1061.18     83.64 o 
 -14   8  11      458.36      439.28     70.28 o 
 -12   8  11      149.16      381.50     75.78 o 
 -10   8  11      864.10     1003.95     70.83 o 
  -8   8  11     7986.73     8132.98    188.51 o 
  -6   8  11    11965.25    12087.13    289.45 o 
  -4   8  11     8955.05    11071.79    267.59 o 
  -2   8  11     1829.59     5961.02    357.21 o 
   0   8  11     2167.97     4418.90    214.77 o 
   2   8  11        2.23      159.03     56.21 o 
   4   8  11     1653.94     1686.77     94.73 o 
   6   8  11      480.30      601.53     71.85 o 
   8   8  11     2103.84     2072.35     99.52 o 
  10   8  11     1954.54     1876.77    121.14 o 
  12   8  11      795.93      726.53    134.58 o 
 -19   9  11      125.97      -18.87    153.76 o 
 -17   9  11      126.66      144.80     92.92 o 
 -15   9  11       59.29       90.32     72.17 o 
 -13   9  11     3751.75     3969.88    139.22 o 
 -11   9  11       21.34     2267.70    206.12 o 
  -9   9  11     5656.89     6004.73    171.69 o 
  -7   9  11     4335.02     5933.12    328.99 o 
  -5   9  11      570.88     2090.04    194.25 o 
  -3   9  11     5428.96     5043.08    148.50 o 
  -1   9  11     7437.63     8669.34    221.45 o 
   3   9  11     8126.93     8240.05    217.05 o 
   5   9  11       97.45      250.38    133.09 o 
   7   9  11      496.59      388.18     75.78 o 
   9   9  11      558.72      536.92     82.78 o 
  11   9  11        0.08      -62.97    118.00 o 
 -18  10  11     8159.70     8087.31    231.90 o 
 -16  10  11    22582.71    22403.07    535.97 o 
 -14  10  11    14857.97    16048.05    407.29 o 
 -12  10  11     1626.88     9204.14    674.17 o 
 -10  10  11     1454.34     7840.78    403.59 o 
  -8  10  11     3819.28    11556.11    553.97 o 
  -6  10  11      293.66     1036.73    143.15 o 
  -4  10  11      619.25      804.67     75.07 o 
  -2  10  11     4643.64     4138.34    155.26 o 
   0  10  11    30185.06    29822.26    784.07 o 
   2  10  11    21789.13    23146.82    617.89 o 
   4  10  11    26341.30    25852.46    852.15 o 
   6  10  11     9417.64    13061.21   1809.08 o 
   8  10  11     2679.64     5825.58    365.46 o 
  10  10  11      581.85     3103.81    284.18 o 
 -17  11  11    23875.46    24906.93    595.25 o 
 -15  11  11    35621.52    36176.89    842.01 o 
 -13  11  11    23514.82    24991.12    591.63 o 
 -11  11  11      810.84    15599.57    728.81 o 
  -9  11  11      537.74     3703.15    252.50 o 
  -7  11  11     7550.85    11429.79    343.37 o 
  -5  11  11    10054.91     9283.14    273.80 o 
  -3  11  11       69.60     2778.60    225.93 o 
  -1  11  11    15325.85    16139.24    442.35 o 
   1  11  11    11312.39    11050.41    320.81 o 
   3  11  11    53558.41    51910.02   1669.23 o 
   5  11  11     8664.88    11159.68    580.62 o 
   9  11  11      489.72     8879.00    501.46 o 
 -16  12  11     5053.39     4715.82    174.52 o 
 -14  12  11     7376.49     6716.01    181.12 o 
 -12  12  11     2488.40     3827.59    128.77 o 
 -10  12  11      417.36     1022.89    177.11 o 
  -8  12  11      469.25     2038.87    272.31 o 
  -6  12  11      204.73      149.91     71.06 o 
  -4  12  11      598.12      565.22    105.89 o 
  -2  12  11      641.96      635.57     88.99 o 
   0  12  11     6441.95     5810.80    200.30 o 
   2  12  11     2813.93     2797.31    140.56 o 
   4  12  11     6014.54     6136.72    353.59 o 
   6  12  11      121.01      508.69    176.25 o 
   8  12  11       13.20       32.39    175.54 o 
 -13  13  11      740.41      704.83     82.23 o 
 -11  13  11      226.33      426.23    102.67 o 
  -9  13  11      728.03     1833.22    190.63 o 
  -7  13  11      247.99      133.09     93.39 o 
  -5  13  11      557.40      551.22     83.88 o 
  -3  13  11       54.89      183.01     84.82 o 
  -1  13  11       16.25       93.31     89.38 o 
   1  13  11     4865.41     4988.21    192.52 o 
   3  13  11      165.17      190.08    120.59 o 
   5  13  11      171.36       75.55    121.30 o 
 -10  14  11    12317.82    13241.31    416.48 o 
  -8  14  11    13839.07    14180.63    418.92 o 
  -6  14  11    24034.66    23580.20    655.15 o 
  -4  14  11    12622.02    16825.83   1031.30 o 
  -2  14  11      564.50     6863.01    393.53 o 
   2  14  11     2876.61     3788.76    315.86 o 
  -5  15  11    16082.32    17050.58    479.84 o 
  -3  15  11     6019.93     9640.20    507.91 o 
 -22   0  12     1471.05     1070.84    327.73 o 
 -20   0  12     9269.06     9672.03    380.56 o 
 -18   0  12    10106.57     8447.27    332.21 o 
 -16   0  12     1578.58     1680.63    120.83 o 
 -14   0  12    18761.67    19375.51    669.06 o 
 -12   0  12    52205.86    50077.59   1340.01 o 
 -10   0  12   148133.20   142006.48   3763.21 o 
  -8   0  12   155288.36   147657.16   3380.45 o 
  -6   0  12    99279.54    95184.74   2440.57 o 
  -4   0  12    24599.24    24530.61    640.05 o 
  -2   0  12     7320.49     6264.39    154.24 o 
   0   0  12    14481.58    12760.60    431.18 o 
   2   0  12    13390.25    13179.52    446.43 o 
   4   0  12     6566.53     6030.83    232.45 o 
   6   0  12    11178.76    10328.28    364.52 o 
   8   0  12    40627.34    38901.88   1261.16 o 
  10   0  12    25116.15    21912.62    730.30 o 
  12   0  12    12059.50    11446.06    412.55 o 
  14   0  12      412.47      283.16    101.02 o 
 -23   1  12     3875.43     3497.97    155.89 o 
 -21   1  12      678.53      316.10     85.37 o 
 -19   1  12      144.94      157.93     76.02 o 
 -17   1  12     1357.78     1570.50     88.12 o 
 -15   1  12      120.31      102.35     67.68 o 
 -13   1  12     5698.28     5533.14    162.41 o 
 -11   1  12     4951.81     4686.26    101.33 o 
  -9   1  12    17476.23    17003.02    283.79 o 
  -7   1  12    12571.17    12036.90    230.17 o 
  -5   1  12     1563.93     1498.57     48.82 o 
  -3   1  12     1061.75     1209.67     41.11 o 
  -1   1  12    10178.10     9198.24    180.49 o 
   1   1  12      621.93      471.20     50.86 o 
   3   1  12     5972.47     5780.38    158.87 o 
   5   1  12    17877.73    17290.42    408.07 o 
   7   1  12    11871.80    12007.34    295.26 o 
   9   1  12    23417.18    22327.06    524.34 o 
  11   1  12     5365.89     5397.93    166.97 o 
  13   1  12     1218.14     1266.90     83.17 o 
 -22   2  12     1144.44     1148.43    101.96 o 
 -20   2  12      597.33      680.15     84.98 o 
 -18   2  12      126.93      168.54     70.36 o 
 -16   2  12        3.77       22.72     60.06 o 
 -14   2  12      158.82      208.40     56.91 o 
 -12   2  12      585.30      575.20     57.86 o 
 -10   2  12     1107.53      989.87     39.62 o 
  -8   2  12     1729.66     1390.71     44.89 o 
  -6   2  12     2002.91     1734.95     60.22 o 
  -4   2  12     3195.03     2764.21     67.92 o 
  -2   2  12     1203.15     1172.10     45.83 o 
   0   2  12      470.02      477.49     36.55 o 
   2   2  12      127.13       54.01     48.58 o 
   4   2  12     1991.28     1935.10     86.16 o 
   6   2  12     2321.80     2386.49    112.34 o 
   8   2  12     1475.40     1367.60     80.89 o 
  10   2  12      469.65      351.39     72.56 o 
  12   2  12       45.68      -15.80     65.72 o 
  14   2  12        6.11      -48.50     72.01 o 
 -23   3  12      377.62      189.22     95.43 o 
 -21   3  12     5125.77     4823.99    172.79 o 
 -19   3  12    14502.73    14192.74    365.07 o 
 -17   3  12    14612.20    14686.26    372.30 o 
 -15   3  12     8320.89     8234.31    224.36 o 
 -13   3  12     1456.75     1551.55     66.90 o 
 -11   3  12     7608.08     6986.27    129.08 o 
  -9   3  12     9587.93     8364.73    148.34 o 
  -7   3  12     4319.25     3902.03    102.98 o 
  -5   3  12       55.12       99.52     33.17 o 
  -3   3  12    14273.56    15003.07    284.57 o 
  -1   3  12     5075.93     5725.27    122.79 o 
   1   3  12    13708.28    14363.33    274.35 o 
   3   3  12     9360.06     9464.11    236.23 o 
   5   3  12     1045.30     1097.65     68.31 o 
   7   3  12     3740.47     2978.82    113.99 o 
   9   3  12       34.56       39.86     65.09 o 
  11   3  12        7.37       -6.84     63.91 o 
  13   3  12     3284.27     2928.98    114.14 o 
 -22   4  12    14694.69    14048.33    530.55 o 
 -20   4  12    24186.59    22239.09    549.81 o 
 -18   4  12    47723.25    46411.86    968.96 o 
 -16   4  12    36540.73    32366.91    681.56 o 
 -14   4  12    14481.73    13741.12    302.89 o 
 -12   4  12     7940.16     7684.27    165.08 o 
 -10   4  12    22103.44    19804.97    328.12 o 
  -8   4  12    24016.23    23105.70    408.54 o 
  -6   4  12      880.31      770.71     58.80 o 
  -4   4  12    20547.80    19280.47    439.67 o 
  -2   4  12    42462.84    41319.65    758.36 o 
   0   4  12    87542.70    87926.00   1598.80 o 
   2   4  12    48900.46    47244.75    865.83 o 
   4   4  12    35597.91    34670.30    794.68 o 
   6   4  12      117.86      185.60     60.29 o 
   8   4  12     1612.31     1305.26     79.95 o 
  10   4  12     3784.63     4507.81    136.63 o 
  12   4  12      335.34      238.66     71.69 o 
 -21   5  12     3116.91     2766.41    153.06 o 
 -19   5  12     8488.48     8117.81    264.21 o 
 -17   5  12    10127.41     9888.21    302.10 o 
 -15   5  12    16307.05    15854.43    447.53 o 
 -13   5  12    12976.08    12666.74    310.99 o 
 -11   5  12     1510.33     1535.12     59.51 o 
  -9   5  12     7288.37     7170.23    141.58 o 
  -7   5  12    11876.00    11607.84    250.06 o 
  -5   5  12    18639.45    18429.74    422.30 o 
  -3   5  12    42187.34    41495.11    927.30 o 
  -1   5  12    10301.82    10312.95    247.70 o 
   1   5  12     7887.72     8009.95    165.32 o 
   3   5  12     5689.87     5605.31    140.87 o 
   5   5  12      107.84      186.54     59.90 o 
   7   5  12     4701.36     4413.56    144.33 o 
   9   5  12      151.27       86.24     63.36 o 
  11   5  12       15.61      -78.61     66.43 o 
  13   5  12     3459.66     3054.45    116.50 o 
 -20   6  12       72.80      -70.51     97.16 o 
 -18   6  12       12.63      -89.15     86.08 o 
 -16   6  12      115.30       45.36     65.48 o 
 -14   6  12      220.10      182.61     64.07 o 
 -12   6  12      159.99      205.80     58.57 o 
 -10   6  12      324.22      306.66     55.81 o 
  -8   6  12      673.45      736.12     46.85 o 
  -6   6  12     1696.95     1592.59     76.65 o 
  -4   6  12      173.79      175.78     48.97 o 
  -2   6  12     1045.16     1124.46     61.95 o 
   0   6  12       23.44      -20.99     49.60 o 
   2   6  12       40.75       -0.94     47.87 o 
   4   6  12      391.87      515.53     61.79 o 
   6   6  12      192.59       70.51     77.67 o 
   8   6  12      450.37      552.87     88.36 o 
  10   6  12     1105.07     1225.63    106.05 o 
  12   6  12     1707.66     1819.46    125.86 o 
 -21   7  12      259.13      327.26    107.62 o 
 -19   7  12     1545.89     1539.29    116.27 o 
 -17   7  12     1737.31     1791.55     96.38 o 
 -15   7  12       63.18      101.72     68.94 o 
 -13   7  12     6223.02     6088.38    174.75 o 
 -11   7  12    11856.61    11391.58    283.87 o 
  -9   7  12    21717.96    21506.04    410.35 o 
  -7   7  12    21450.64    20614.74    473.00 o 
  -5   7  12     6406.18     6157.08    164.46 o 
  -3   7  12     2752.76     2887.32    104.40 o 
  -1   7  12     4012.37     3894.17    123.58 o 
   1   7  12     1001.87      967.00     65.72 o 
   3   7  12      237.16      162.88     59.35 o 
   5   7  12     2726.68     2453.07    107.23 o 
   7   7  12      844.08      945.93     96.38 o 
   9   7  12     6640.78     6441.73    224.67 o 
  11   7  12      597.71      636.60    106.99 o 
 -20   8  12     1888.73     2203.95    138.12 o 
 -18   8  12     3054.11     2809.89    152.51 o 
 -16   8  12      346.32      361.53     76.88 o 
 -14   8  12     6547.76     6354.47    187.17 o 
 -12   8  12     9342.51     8568.01    227.74 o 
 -10   8  12    34215.61    32928.67    760.02 o 
  -8   8  12    29179.92    26657.52    554.84 o 
  -6   8  12    14390.60    13693.09    325.06 o 
  -4   8  12     1461.90     1460.36     73.03 o 
  -2   8  12     9879.76     9103.28    229.47 o 
   0   8  12     8042.50     7016.85    188.20 o 
   2   8  12     3697.94     3763.36    130.26 o 
   4   8  12     7404.16     7282.09    230.65 o 
   6   8  12    10076.14    10131.52    263.19 o 
   8   8  12    29210.79    30229.70    815.67 o 
  10   8  12    17464.09    16847.21    480.00 o 
 -19   9  12     2736.05     2306.62    137.57 o 
 -17   9  12     1857.06     1659.41    101.41 o 
 -15   9  12     5126.12     4593.74    157.77 o 
 -13   9  12     4887.39     4698.05    155.89 o 
 -11   9  12      220.68      183.01     79.55 o 
  -9   9  12     2265.46     2170.54    118.86 o 
  -7   9  12     1211.25      974.55     71.85 o 
  -5   9  12      673.38      627.08     64.54 o 
  -3   9  12     4504.21     4055.09    131.83 o 
  -1   9  12      278.85      169.33     62.10 o 
   1   9  12     3486.38     3017.18    119.33 o 
   3   9  12    18978.57    18103.58    500.05 o 
   5   9  12    17886.94    17083.28    476.62 o 
   7   9  12     6192.02     5857.81    185.76 o 
   9   9  12     7883.45     7170.38    249.04 o 
 -18  10  12     3345.51     3431.39    149.91 o 
 -16  10  12     4826.02     4751.59    165.16 o 
 -14  10  12     3561.33     3238.63    136.39 o 
 -12  10  12     1228.30     1141.28     84.19 o 
 -10  10  12      696.52      554.13     74.21 o 
  -8  10  12      948.85      932.33     93.70 o 
  -6  10  12     3214.17     2785.60    130.34 o 
  -4  10  12     1713.52     1760.35     98.19 o 
  -2  10  12     7165.29     6876.45    218.85 o 
   0  10  12     2655.74     2695.90    132.77 o 
   2  10  12     1679.03     1650.76     90.56 o 
   4  10  12     1991.70     2112.13    169.56 o 
   6  10  12       12.35      -13.52    106.28 o 
   8  10  12      946.87     1048.05    136.31 o 
 -15  11  12     1257.84     1242.93     98.74 o 
 -13  11  12      628.47      534.64     82.23 o 
 -11  11  12      365.77      449.26     80.11 o 
  -9  11  12     1631.81     1825.59    113.20 o 
  -7  11  12      134.68      111.47     69.49 o 
  -5  11  12        0.22       -2.12     72.40 o 
  -3  11  12     3304.00     2916.80    136.31 o 
  -1  11  12      797.50      779.20     91.58 o 
   1  11  12     2182.92     2159.22    117.68 o 
   3  11  12     1187.39     1193.56    126.64 o 
   5  11  12       84.05      261.30    114.93 o 
   7  11  12     2025.04     2083.05    132.30 o 
 -14  12  12     5264.44     5058.25    155.89 o 
 -12  12  12      268.43      400.45    120.35 o 
 -10  12  12       19.79      -40.56     91.74 o 
  -8  12  12       23.55     -126.72     92.29 o 
  -6  12  12     3003.16     3000.99    129.39 o 
  -4  12  12    14742.02    14047.31    396.59 o 
  -2  12  12    12156.27    11809.24    343.61 o 
   0  12  12    16458.57    16771.12    466.24 o 
   2  12  12     7561.90     7222.90    241.34 o 
   4  12  12     5902.79     5373.80    253.05 o 
   6  12  12      253.49      154.00    129.94 o 
 -11  13  12     1620.49     1447.16    123.18 o 
  -9  13  12     8304.29     8163.32    275.85 o 
  -7  13  12     8421.76     7653.84    260.36 o 
  -5  13  12     5881.06     5636.44    188.67 o 
  -3  13  12     5542.90     5122.87    194.80 o 
  -1  13  12        5.27      -96.53     91.90 o 
   1  13  12      128.56      164.38     97.16 o 
   3  13  12     1738.79     1413.59    145.75 o 
  -8  14  12     2894.39     2660.29    161.86 o 
  -6  14  12     2674.32     2214.40    138.67 o 
  -4  14  12        7.11     -130.49     87.02 o 
  -2  14  12       35.10      -45.99     94.26 o 
   0  14  12     1094.53     1160.38    116.50 o 
 -23   1  13      129.67       23.11    106.44 o 
 -21   1  13      118.89      325.69     86.87 o 
 -19   1  13     2018.59     3263.95    158.95 o 
 -15   1  13     4214.16     5842.71    417.98 o 
 -13   1  13     6613.78     7327.29    601.46 o 
 -11   1  13     3827.49     4012.56     93.31 o 
  -9   1  13     6190.35     5830.37    111.71 o 
  -7   1  13        3.18      148.58     35.53 o 
  -5   1  13     3331.19     3640.10     81.05 o 
  -3   1  13    10780.45     9978.85    195.35 o 
  -1   1  13     5258.97     5973.13    161.39 o 
   1   1  13     1204.05     1246.78     66.43 o 
   3   1  13    12805.97    12781.59    310.12 o 
   5   1  13    28578.36    28699.77    663.72 o 
   7   1  13    23698.43    22648.58    531.49 o 
   9   1  13    11670.09    11387.02    288.74 o 
  11   1  13     2768.62     2696.84    117.37 o 
  13   1  13        1.38      -68.71     74.37 o 
 -22   2  13     4072.72     4290.30    167.99 o 
 -20   2  13     4650.75     4090.15    155.81 o 
 -18   2  13    22224.38    21123.59    521.27 o 
 -16   2  13     2291.64     2574.21    138.51 o 
 -14   2  13    21607.74    20770.79    506.81 o 
 -12   2  13     7389.95     7780.56    167.13 o 
 -10   2  13      466.57      505.94     37.58 o 
  -8   2  13    18134.07    20347.94    389.21 o 
  -6   2  13    11589.06    12203.01    234.97 o 
  -4   2  13     9459.06    10414.20    249.43 o 
  -2   2  13    20632.80    22105.21    412.24 o 
   0   2  13     2369.92     2318.09     95.91 o 
   2   2  13     3830.83     4518.74    137.26 o 
   4   2  13     2569.13     3707.79    692.88 o 
   6   2  13      880.43      957.49     71.69 o 
   8   2  13     2468.38     4049.90    266.89 o 
  10   2  13      227.81      229.86     72.87 o 
  12   2  13     5046.89     6003.95    171.37 o 
 -21   3  13    22522.40    21530.17    537.62 o 
 -19   3  13    13113.01    12636.78    331.35 o 
 -17   3  13    10610.32    10745.24    284.26 o 
 -15   3  13     4145.76     4455.77    129.55 o 
 -13   3  13       92.06       64.62     51.65 o 
 -11   3  13     3704.30     3299.09     84.90 o 
  -9   3  13      249.76      263.58     87.97 o 
  -7   3  13     2567.74     3657.24    228.84 o 
  -5   3  13    48401.17    50999.47    933.59 o 
  -3   3  13    11818.50    11301.73    220.82 o 
  -1   3  13    43297.48    43658.42    800.66 o 
   1   3  13     2418.71     2836.69    106.52 o 
   3   3  13      447.09      371.75     59.82 o 
   5   3  13     2838.39     2920.96    114.07 o 
   7   3  13     5261.01     6063.69    226.09 o 
   9   3  13     1490.22     2575.55    342.75 o 
 -22   4  13      396.05      401.23    107.93 o 
 -20   4  13      144.72      143.86    101.57 o 
 -18   4  13      358.54      333.16     73.74 o 
 -16   4  13      128.49       91.43     57.31 o 
 -14   4  13     1045.06     1021.79     65.25 o 
 -12   4  13     1714.80     2013.24     76.10 o 
 -10   4  13     3306.58     3518.33    156.91 o 
  -8   4  13      475.90      278.83     88.52 o 
  -6   4  13      363.19      603.42     51.10 o 
  -4   4  13     2575.40     2695.43     87.26 o 
  -2   4  13     5212.80     5374.43    120.59 o 
   0   4  13     4212.34     4492.64    107.78 o 
   2   4  13     2449.01     2731.83    107.93 o 
   4   4  13     1730.24     1678.98     80.97 o 
   6   4  13      491.38      503.90     68.55 o 
   8   4  13      149.57      137.65     71.54 o 
  10   4  13      580.23      498.63     73.42 o 
  12   4  13      540.26      604.99     80.34 o 
 -21   5  13     4156.81     4175.52    188.51 o 
 -19   5  13      823.55      849.16    104.71 o 
 -17   5  13      966.75      801.84     97.16 o 
 -15   5  13     1374.07     1628.04    104.24 o 
 -13   5  13      154.64      224.83     87.97 o 
 -11   5  13       24.70      -16.35     55.74 o 
  -9   5  13     1826.53     2240.74    203.29 o 
  -7   5  13      960.92     1314.15     63.99 o 
  -5   5  13    16248.79    17003.88    412.16 o 
  -3   5  13       77.93      164.77     48.90 o 
  -1   5  13    15482.88    16047.73    334.88 o 
   1   5  13      226.37      198.57     44.42 o 
   3   5  13       98.47      121.77     60.77 o 
   5   5  13       66.31      168.62     64.78 o 
   7   5  13       35.03       63.99     73.42 o 
   9   5  13       15.76       -2.83     68.08 o 
  11   5  13      193.96      302.18     73.82 o 
 -20   6  13     1188.08     1569.32    121.69 o 
 -18   6  13     1288.92     1224.53    229.55 o 
 -16   6  13      463.09     1473.49    223.02 o 
 -14   6  13    13754.53    14928.70    907.41 o 
 -12   6  13    10911.88    11252.36    355.95 o 
 -10   6  13     3287.76     2831.27    108.25 o 
  -8   6  13    15372.19    15127.27    324.59 o 
  -6   6  13     1906.25     2020.00     86.00 o 
  -4   6  13      118.00      265.08     52.12 o 
  -2   6  13     2737.86     3598.75    280.49 o 
   0   6  13      607.91      674.01     59.67 o 
   2   6  13    12637.80    13634.99    292.83 o 
   4   6  13    25895.79    26005.13    700.74 o 
   6   6  13    26076.21    25333.47    686.20 o 
   8   6  13    22341.20    21855.78    601.22 o 
  10   6  13     3217.51     2966.24    195.82 o 
 -19   7  13     2526.16     3268.51    166.50 o 
 -15   7  13    17339.27    20131.36    602.08 o 
 -13   7  13    39742.19    38374.79    885.64 o 
 -11   7  13    34004.48    32815.86    759.94 o 
  -9   7  13    30672.63    29491.54    611.36 o 
  -7   7  13     2513.97     3669.27    241.02 o 
  -5   7  13      957.21     1066.84     66.11 o 
  -3   7  13    20925.88    20528.43    473.16 o 
  -1   7  13     1275.30     1584.96    153.21 o 
   3   7  13     7264.61    10771.10    538.96 o 
   5   7  13    30822.12    31225.08    837.37 o 
   7   7  13    27013.88    26196.47    711.98 o 
   9   7  13    12313.18    12006.95    402.65 o 
 -18   8  13      197.18       58.57     97.79 o 
 -16   8  13      695.73      787.84    103.30 o 
 -14   8  13     4628.06     5035.38    163.67 o 
 -12   8  13    10614.12     9929.72    258.95 o 
 -10   8  13     5063.62     5324.35    163.75 o 
  -8   8  13     3870.22     3791.43    115.87 o 
  -6   8  13      703.84      771.26     65.95 o 
  -4   8  13      357.51      316.02     60.61 o 
  -2   8  13     1217.15     1296.54     75.47 o 
   0   8  13     1425.77     2063.86    231.51 o 
   2   8  13      146.99      267.99     76.49 o 
   4   8  13     1145.36     1284.27     86.39 o 
   6   8  13     1259.81     1164.63    131.36 o 
   8   8  13      389.96      465.54    103.69 o 
 -17   9  13     2607.28     2698.49    126.01 o 
 -15   9  13     4319.48     4410.34    158.40 o 
 -13   9  13     2456.53     2377.37    113.51 o 
 -11   9  13      784.78      871.88     78.53 o 
  -9   9  13     1649.09     1534.73    105.18 o 
  -7   9  13       41.39       80.26     62.34 o 
  -5   9  13     3278.59     3210.96    131.75 o 
  -3   9  13     3569.10     3672.96    129.32 o 
  -1   9  13     2460.16     2626.25    113.59 o 
   1   9  13      920.54     1213.21     81.21 o 
   3   9  13      163.81      236.78     85.29 o 
   5   9  13        5.37      161.47     78.85 o 
   7   9  13        8.45       42.53    102.82 o 
 -16  10  13      853.55      968.02     94.81 o 
 -14  10  13     3197.90     2816.10    130.49 o 
 -12  10  13      463.44      568.75     82.15 o 
 -10  10  13     2985.60     3455.68    159.90 o 
  -8  10  13     3235.96     3958.56    265.47 o 
  -6  10  13     6172.05     8619.51    714.58 o 
  -4  10  13    16806.22    17294.12    504.76 o 
  -2  10  13    25584.73    25021.15    577.95 o 
   0  10  13     5885.29     6096.08    181.91 o 
   2  10  13     2291.61     2246.32    117.05 o 
   4  10  13       62.64      155.97     92.92 o 
   6  10  13     1187.98     1239.31    119.02 o 
 -15  11  13      185.63       42.21     87.81 o 
 -13  11  13     2542.55     3199.88    154.55 o 
 -11  11  13    10101.52    11869.54    583.61 o 
  -5  11  13    37887.90    41201.03   1696.83 o 
  -3  11  13    26261.02    24985.85    667.73 o 
  -1  11  13    47519.55    46147.89   1201.26 o 
   1  11  13    11725.63    12214.88    354.69 o 
   3  11  13     1328.68     1559.10    230.96 o 
   5  11  13       63.48      -55.19    116.97 o 
 -12  12  13       37.03      -42.37    103.06 o 
 -10  12  13      879.95      811.82    123.26 o 
  -8  12  13       50.06      251.64    106.44 o 
  -6  12  13     1924.77     1881.33    103.77 o 
  -4  12  13     3171.31     3182.82    155.49 o 
  -2  12  13     3714.68     3904.86    170.74 o 
   0  12  13     1071.97     1064.32    106.44 o 
   2  12  13       52.75      -11.56    115.17 o 
   4  12  13      176.86       59.19    126.88 o 
  -9  13  13       47.86      312.32    109.74 o 
  -7  13  13      159.28      105.58    104.24 o 
  -5  13  13      694.53      558.46     88.75 o 
  -3  13  13     2091.10     1796.90    120.98 o 
  -1  13  13     2829.50     2980.00    156.52 o 
   1  13  13       90.69      -19.97     95.98 o 
 -22   0  14     2480.83     2670.12    186.31 o 
 -20   0  14      170.23      121.93    120.12 o 
 -18   0  14    21455.79    21304.09    742.09 o 
 -16   0  14    29194.11    29222.14    996.40 o 
 -14   0  14   111682.42   107399.54   3544.59 o 
 -12   0  14    58414.16    58060.66   1550.45 o 
 -10   0  14     4389.25     4085.67    112.89 o 
  -8   0  14      459.35     1065.73    152.51 o 
  -6   0  14    43743.39    43010.74   1113.37 o 
  -4   0  14    26456.34    26695.81   1095.37 o 
  -2   0  14     1506.29     1224.06    124.13 o 
   0   0  14       90.37      102.75     75.94 o 
   2   0  14    32038.81    32698.50   1588.27 o 
   4   0  14    80452.01    76175.32   2437.50 o 
   6   0  14    28401.78    28211.36    927.46 o 
   8   0  14    37304.29    36287.66   1184.60 o 
  10   0  14      123.87      182.85    107.70 o 
 -21   1  14      496.92      335.28     88.20 o 
 -19   1  14     2309.73     2527.28    124.76 o 
 -17   1  14     4911.52     5561.29    179.94 o 
 -15   1  14    18903.56    18504.18    457.52 o 
 -13   1  14     7148.13     8168.90    224.12 o 
 -11   1  14    25885.43    24713.23    408.70 o 
  -9   1  14     2257.48     2534.20     75.23 o 
  -7   1  14      225.13      138.83     39.46 o 
  -5   1  14      311.35      266.34     38.21 o 
  -3   1  14      174.88       94.88     50.31 o 
  -1   1  14     2272.24     2402.36     97.87 o 
   1   1  14    10234.05    10432.21    302.26 o 
   3   1  14     6935.51     7006.40    190.71 o 
   5   1  14    23522.94    23279.67    545.01 o 
   7   1  14     3758.23     3484.14    131.67 o 
   9   1  14      244.02      183.16     74.13 o 
  11   1  14      104.09       30.50     79.95 o 
 -22   2  14       55.89       96.06    157.22 o 
 -20   2  14      524.69      597.92     88.67 o 
 -18   2  14      639.63      837.76     84.35 o 
 -16   2  14      680.66      915.43     84.04 o 
 -14   2  14      167.47      205.88     59.74 o 
 -12   2  14        0.60      -15.72     45.67 o 
 -10   2  14       32.82       44.89     38.76 o 
  -8   2  14      632.34      622.84     44.02 o 
  -6   2  14     1567.02     1486.62     54.87 o 
  -4   2  14     3708.81     3310.09     88.60 o 
  -2   2  14     4500.66     4248.00    131.36 o 
   0   2  14     5296.67     5188.12    151.80 o 
   2   2  14     2527.44     2517.61    106.05 o 
   4   2  14      883.77      901.12     83.41 o 
   6   2  14       17.07       50.31     65.64 o 
   8   2  14      538.72      618.28     77.59 o 
  10   2  14     1092.87     1214.55     91.35 o 
 -21   3  14    16357.99    16218.71    595.48 o 
 -19   3  14       18.67       -3.62     79.71 o 
 -17   3  14      217.00      159.74     64.70 o 
 -15   3  14      428.03      801.92     68.16 o 
 -13   3  14    10915.86    10527.64    219.01 o 
 -11   3  14      785.94      603.58     51.65 o 
  -9   3  14     1224.34     1863.09    159.03 o 
  -7   3  14    11388.04    12420.92    528.66 o 
  -5   3  14    34911.38    35080.42    647.13 o 
  -3   3  14    27399.22    27152.62    505.16 o 
  -1   3  14     9108.51     9156.34    232.77 o 
   1   3  14     1142.38     1142.54     70.59 o 
   3   3  14     2325.33     2308.74    118.70 o 
   5   3  14      805.09      683.37     72.24 o 
   7   3  14       21.00     -104.08     69.41 o 
   9   3  14      317.14      322.70     79.16 o 
  11   3  14     8809.79     8966.97    364.91 o 
 -20   4  14    10628.00     9671.25    310.12 o 
 -18   4  14     3250.37     3163.40    159.35 o 
 -16   4  14    10500.96    10281.43    312.72 o 
 -14   4  14     1750.25     1848.78    106.91 o 
 -12   4  14     3647.42     3255.85     98.03 o 
 -10   4  14        3.79       11.87     40.64 o 
  -8   4  14    55434.63    57261.65   1163.45 o 
  -6   4  14    53285.65    55054.16   1283.88 o 
  -4   4  14    92180.77    90576.38   1800.67 o 
  -2   4  14    67662.04    68594.27   1252.12 o 
   0   4  14      456.58      536.52     73.03 o 
   2   4  14     1663.86     1342.37     76.17 o 
   4   4  14     3160.79     3331.24    125.62 o 
   6   4  14    13144.07    13128.34    326.55 o 
   8   4  14     4200.60     3849.76    143.62 o 
  10   4  14     1718.12     1862.78    105.10 o 
 -21   5  14    21675.80    21623.01    611.83 o 
 -19   5  14     2272.50     2145.23    130.81 o 
 -17   5  14     5966.86     5772.83    212.49 o 
 -15   5  14     4160.73     3376.05    157.22 o 
 -13   5  14      564.80      562.15     70.04 o 
 -11   5  14     3852.68     3481.31    122.87 o 
  -9   5  14      569.63      754.20     57.70 o 
  -7   5  14      710.42      847.20     60.06 o 
  -5   5  14     8815.98     8672.73    216.97 o 
  -3   5  14     2220.51     2284.76     86.00 o 
  -1   5  14      266.52      315.31     51.57 o 
   1   5  14       28.18       41.04     61.00 o 
   3   5  14     1384.18     1297.56     81.76 o 
   5   5  14     4792.09     4553.33    151.64 o 
   7   5  14     4264.02     3905.34    145.82 o 
   9   5  14     4436.06     4877.13    169.09 o 
 -20   6  14       74.27      -94.33    108.41 o 
 -18   6  14      844.15      822.20    106.68 o 
 -16   6  14      878.85      936.10    102.90 o 
 -14   6  14     2096.23     2184.45    100.39 o 
 -12   6  14     2477.80     2460.93    108.80 o 
 -10   6  14      758.77      733.52     83.41 o 
  -8   6  14      997.17     1094.04     66.35 o 
  -6   6  14      156.05      177.98     55.26 o 
  -4   6  14      106.26       89.77     55.42 o 
  -2   6  14      114.72       19.02     55.03 o 
   0   6  14       28.95      -20.60     53.14 o 
   2   6  14       10.06       15.88     78.85 o 
   4   6  14      874.38      896.33     94.88 o 
   6   6  14     1119.70     1151.74    105.02 o 
   8   6  14     1968.67     2220.54    185.13 o 
 -19   7  14      441.27      301.55    107.46 o 
 -17   7  14     6421.82     7029.35    244.64 o 
 -15   7  14    15415.15    15100.86    390.70 o 
 -13   7  14     4503.53     5269.48    163.75 o 
 -11   7  14    13547.97    12349.15    308.08 o 
  -9   7  14        3.73       21.93     73.34 o 
  -7   7  14     3693.02     4069.24    130.02 o 
  -5   7  14     5216.14     5323.49    154.31 o 
  -3   7  14     4163.49     4256.97    133.80 o 
  -1   7  14     1180.17     1322.09     75.47 o 
   1   7  14      613.71      660.18     76.96 o 
   3   7  14     1128.64     1365.48    130.18 o 
   5   7  14    12138.93    12821.21    374.98 o 
   7   7  14     1898.98     2008.68    125.70 o 
   9   7  14        3.95       -6.76    104.40 o 
 -18   8  14     7031.19     7031.32    393.76 o 
 -16   8  14     7668.08     7423.35    284.49 o 
 -14   8  14    45144.10    43334.30    997.74 o 
 -12   8  14    20942.30    20776.92    494.70 o 
 -10   8  14     2454.78     2323.75    130.73 o 
  -8   8  14     2721.91     2770.82    105.34 o 
  -6   8  14     7124.61     7029.59    189.22 o 
  -4   8  14      899.30     1008.19     97.56 o 
  -2   8  14     2726.44     2620.90    111.63 o 
   0   8  14     2259.65     2202.46    101.33 o 
   2   8  14    25975.20    26959.15    555.78 o 
   4   8  14    43954.40    45040.09   1194.19 o 
   6   8  14    11439.76    11714.44    353.91 o 
   8   8  14    16904.05    16548.33    477.64 o 
 -17   9  14     2475.74     2465.33    121.38 o 
 -15   9  14     5873.13     5419.23    176.56 o 
 -13   9  14      888.67      877.22     85.45 o 
 -11   9  14     9358.71     8856.68    280.09 o 
  -9   9  14     3490.16     3602.68    171.69 o 
  -7   9  14     2241.88     2358.34    205.41 o 
  -5   9  14    14445.35    13940.48    337.01 o 
  -3   9  14     8952.10     8520.85    223.96 o 
  -1   9  14     9496.06     9718.26    251.08 o 
   1   9  14     7757.68     8182.66    221.45 o 
   3   9  14     1412.12     1529.31    122.48 o 
   5   9  14     5816.86     5675.98    216.89 o 
   7   9  14      484.30      289.76    118.15 o 
 -16  10  14       28.52      -48.97     88.67 o 
 -14  10  14        8.45      -46.22     82.86 o 
 -12  10  14       27.34       89.15     99.60 o 
 -10  10  14      517.29      500.20     99.21 o 
  -8  10  14       77.77      -51.57     86.39 o 
  -6  10  14      268.78      222.23     82.23 o 
  -4  10  14     1562.74     1401.64     86.63 o 
  -2  10  14      402.46      398.72     77.83 o 
   0  10  14      688.07      668.98     81.91 o 
   2  10  14      138.99      206.83     82.38 o 
   4  10  14       26.61      128.14    105.42 o 
 -13  11  14     5221.92     5273.49    180.88 o 
 -11  11  14       63.75       64.46    100.62 o 
  -9  11  14       20.07       56.29     98.50 o 
  -7  11  14      999.83     1004.50    111.86 o 
  -5  11  14     3243.53     3724.45    163.04 o 
  -3  11  14     2977.27     3254.43    155.97 o 
  -1  11  14      515.35      641.08     95.51 o 
   1  11  14        6.68      -19.81     90.64 o 
   3  11  14     1515.06     1535.52    142.44 o 
 -10  12  14      236.73      266.10    111.94 o 
  -8  12  14    11712.94    11388.75    350.61 o 
  -6  12  14     4212.20     4241.95    272.07 o 
  -4  12  14    10419.24     9788.22    299.98 o 
  -2  12  14     6322.16     6352.67    261.93 o 
   0  12  14      470.84      524.57    104.24 o 
 -21   1  15     3793.82     3292.72    157.38 o 
 -19   1  15      472.68      624.33     88.44 o 
 -17   1  15    14350.71    13692.85    355.80 o 
 -15   1  15    16715.82    16421.45    414.44 o 
 -13   1  15     5607.36     4974.69    140.56 o 
 -11   1  15     9750.86    10057.62    193.70 o 
  -9   1  15      403.20      412.79     41.19 o 
  -7   1  15     1354.42     1030.05     58.09 o 
  -5   1  15     9024.38     8480.28    216.02 o 
  -3   1  15       10.58        8.18     54.87 o 
  -1   1  15     5538.07     5255.33    153.76 o 
   1   1  15    15775.01    15281.43    368.22 o 
   3   1  15     2170.03     1973.46     97.40 o 
   5   1  15     5344.49     4554.27    150.78 o 
   7   1  15       36.33       18.55     73.74 o 
   9   1  15      899.09     1145.29    100.94 o 
 -20   2  15     1036.48      987.75     97.64 o 
 -18   2  15    12131.78    11811.52    316.18 o 
 -16   2  15      226.39      379.46     69.10 o 
 -14   2  15     5660.81     5451.54    151.48 o 
 -12   2  15     5820.93     5408.47    132.70 o 
 -10   2  15      233.34      235.13     50.15 o 
  -8   2  15    18394.09    17547.01    373.88 o 
  -6   2  15     1756.53     1859.32     65.80 o 
  -4   2  15    10518.63    10525.75    261.62 o 
  -2   2  15    12120.51    11551.16    285.44 o 
   0   2  15       63.82       66.82     60.14 o 
   2   2  15     8077.14     7470.91    203.45 o 
   4   2  15     5866.84     5665.92    170.43 o 
   6   2  15      767.93      703.73     78.85 o 
   8   2  15    18647.01    18735.38    453.12 o 
  10   2  15     2783.86     2587.89    122.00 o 
 -19   3  15     1834.55     1817.65    128.22 o 
 -17   3  15      545.96      748.30     85.21 o 
 -15   3  15     1486.07     1587.01     81.99 o 
 -13   3  15     2271.78     2369.58     88.60 o 
 -11   3  15     6523.03     6702.57    169.80 o 
  -9   3  15     9542.89     8701.50    171.69 o 
  -7   3  15     9058.56     9323.86    192.91 o 
  -5   3  15    40620.80    39233.62    723.54 o 
  -3   3  15      616.65      611.75     64.62 o 
  -1   3  15       18.56       32.07     59.51 o 
   1   3  15       87.87       28.77     63.52 o 
   3   3  15     4069.31     3873.11    136.78 o 
   5   3  15     2451.93     1878.81     96.38 o 
   7   3  15     4929.01     5254.78    170.59 o 
   9   3  15    13166.25    12624.91    324.04 o 
 -20   4  15       68.46       21.62    106.13 o 
 -18   4  15        1.26     -122.56     95.20 o 
 -16   4  15        2.05       12.66     91.27 o 
 -14   4  15      217.76      174.52     83.72 o 
 -12   4  15     1166.51     1195.21     77.90 o 
 -10   4  15     3920.39     3768.79    115.87 o 
  -8   4  15     4647.44     4836.88    127.98 o 
  -6   4  15     5539.74     5481.81    139.54 o 
  -4   4  15     1817.08     1999.72     77.67 o 
  -2   4  15      492.32      566.95     66.35 o 
   0   4  15      335.13      350.92     65.25 o 
   2   4  15      969.22      863.00     75.70 o 
   4   4  15      957.52      969.51     80.97 o 
   6   4  15      243.28      204.15     78.22 o 
   8   4  15        7.83       37.26     81.36 o 
 -19   5  15      786.74      576.85    134.82 o 
 -17   5  15      309.91      179.00     99.92 o 
 -15   5  15      384.08      336.69     92.76 o 
 -13   5  15        0.43     -102.12     68.08 o 
 -11   5  15     3971.41     4185.04    162.18 o 
  -9   5  15     2389.44     2069.52     84.35 o 
  -7   5  15      343.00      425.60     57.46 o 
  -5   5  15    14356.80    13836.08    296.05 o 
  -3   5  15       16.12       -7.39     53.14 o 
  -1   5  15      263.76      223.26     76.25 o 
   1   5  15     1314.47     1520.74    141.58 o 
   3   5  15      261.66      275.53     72.95 o 
   5   5  15     1616.83     1364.69     91.50 o 
   7   5  15      450.79      530.86     98.74 o 
 -18   6  15    19800.77    19148.80    547.76 o 
 -16   6  15     5717.82     5190.00    204.31 o 
 -14   6  15    26487.65    26136.80    613.64 o 
 -12   6  15    17458.47    17101.36    413.57 o 
 -10   6  15      815.90     1015.42    112.81 o 
  -8   6  15     7574.05     6787.78    168.78 o 
  -6   6  15       97.92      118.00     61.55 o 
  -4   6  15     3711.10     3703.86    113.75 o 
  -2   6  15    12497.88    11396.53    251.32 o 
   0   6  15     1632.15     1824.34    108.56 o 
   2   6  15    16522.52    15147.40    429.22 o 
   4   6  15     7951.73     7484.83    248.65 o 
   6   6  15       31.51       82.62     99.29 o 
   8   6  15     2526.04     2430.04    145.51 o 
 -17   7  15    25067.34    24082.05    670.32 o 
 -15   7  15    27538.65    26839.90    633.53 o 
 -13   7  15     7223.92     6534.89    191.97 o 
 -11   7  15     4458.06     4248.87    171.61 o 
  -9   7  15     2646.51     2849.19    140.56 o 
  -7   7  15    12588.75    12130.76    295.74 o 
  -5   7  15      891.78      788.32     71.38 o 
  -3   7  15       28.60       36.71     63.36 o 
  -1   7  15    13881.02    13551.58    295.42 o 
   1   7  15    38335.80    38367.95   1020.14 o 
   3   7  15    17143.55    17329.34    489.20 o 
   5   7  15    19687.13    18574.38    522.53 o 
   7   7  15     1463.16     1868.83    150.86 o 
 -16   8  15     1746.51     1623.17    106.13 o 
 -14   8  15     1518.87     1411.00     99.76 o 
 -12   8  15       50.45       32.15     93.94 o 
 -10   8  15      378.42      442.74     94.10 o 
  -8   8  15     3054.86     2849.11    121.22 o 
  -6   8  15     1227.21     1260.69     79.63 o 
  -4   8  15      435.48      521.27     71.93 o 
  -2   8  15     1203.92     1249.53     81.28 o 
   0   8  15     2489.05     2433.89    110.61 o 
   2   8  15     4523.34     4599.95    188.27 o 
   4   8  15     3378.42     3066.40    159.19 o 
   6   8  15     1702.93     1627.41    126.64 o 
 -15   9  15      198.03      223.49     87.42 o 
 -13   9  15      565.86      705.22     94.41 o 
 -11   9  15       16.05      -19.89     95.28 o 
  -9   9  15      169.25      265.94     96.46 o 
  -7   9  15     1494.78     1333.80     83.80 o 
  -5   9  15     2687.37     2473.19    109.74 o 
  -3   9  15      693.55      709.63     77.43 o 
  -1   9  15      147.92      160.13     75.62 o 
   1   9  15     1686.79     1905.86    122.63 o 
   3   9  15      351.27      285.28    104.79 o 
 -14  10  15      100.10       29.09     89.38 o 
 -12  10  15     1205.07      887.21    109.90 o 
 -10  10  15     1423.41     1144.42    114.77 o 
  -8  10  15    22316.49    19969.58    563.33 o 
  -6  10  15     8882.92     8317.64    259.34 o 
  -4  10  15    10551.23     9895.84    257.92 o 
  -2  10  15     5550.20     4870.29    161.78 o 
   0  10  15     2142.29     2003.73    104.87 o 
   2  10  15      146.00       29.24    103.69 o 
 -11  11  15    13739.28    14055.56    419.71 o 
  -9  11  15    22191.69    22395.53    628.18 o 
  -7  11  15    22634.12    22401.97    627.71 o 
  -5  11  15    41836.79    40548.08   1061.25 o 
  -3  11  15     2036.73     1999.17    119.65 o 
  -1  11  15       51.19      208.48     95.36 o 
  -6  12  15     4431.29     3612.74    182.93 o 
 -20   0  16    26787.46    27460.77    951.51 o 
 -18   0  16    33109.85    30898.84   1062.28 o 
 -16   0  16    14751.48    16486.54    593.59 o 
 -14   0  16    27557.33    30012.34   1024.23 o 
 -12   0  16    22482.03    24554.12   1267.69 o 
 -10   0  16    37019.31    39094.40   2272.26 o 
  -8   0  16    11220.56    10215.79    768.51 o 
  -6   0  16       33.77      134.35     81.05 o 
  -4   0  16    30046.46    26991.38    884.61 o 
  -2   0  16    85156.74    83424.95   2669.72 o 
   0   0  16    58356.91    58159.08   1871.58 o 
   2   0  16    63454.11    60841.77   1957.82 o 
   4   0  16    13759.02    13736.56    635.26 o 
   6   0  16    12154.66    10647.44   1499.04 o 
   8   0  16     8711.83     8591.36   1287.50 o 
 -19   1  16     3914.81     4313.96    169.09 o 
 -17   1  16    16511.47    16694.47    425.68 o 
 -15   1  16    11947.52    10509.40    249.04 o 
 -13   1  16     3648.23     4206.18    196.21 o 
 -11   1  16     4098.21     4475.11    177.98 o 
  -9   1  16     1637.93     1457.22     59.90 o 
  -7   1  16     3428.88     2936.61    110.13 o 
  -5   1  16     3989.42     3250.03    118.78 o 
  -3   1  16     3709.94     3290.59    120.04 o 
  -1   1  16    12243.92    12255.91    303.52 o 
   1   1  16    11514.32    10961.10    278.36 o 
   3   1  16     5215.53     4306.57    146.61 o 
   5   1  16     5654.27     5452.64    424.50 o 
   7   1  16     1364.85     1218.32     93.23 o 
 -20   2  16      106.53       77.59     80.03 o 
 -18   2  16      797.01      825.42     82.31 o 
 -16   2  16     2016.61     2255.52    104.95 o 
 -14   2  16     2201.59     2558.80    104.32 o 
 -12   2  16     2163.99     2214.25    118.31 o 
 -10   2  16     1387.24     1527.34     67.92 o 
  -8   2  16      922.76      898.53     63.12 o 
  -6   2  16      140.95       26.41     57.78 o 
  -4   2  16      309.40      265.94     62.73 o 
  -2   2  16      844.17      887.52    107.93 o 
   0   2  16     2451.58     2188.62    100.94 o 
   2   2  16     3157.86     3152.24    126.96 o 
   4   2  16     3637.84     3607.08    138.20 o 
   6   2  16     1880.90     1829.92    103.06 o 
   8   2  16      317.30      251.32     87.26 o 
 -19   3  16     4648.66     5169.96    210.36 o 
 -17   3  16      394.75      266.34     96.61 o 
 -15   3  16     1769.81     1699.89    117.45 o 
 -13   3  16     2008.66     2239.01    136.71 o 
 -11   3  16    20416.92    20432.36    499.65 o 
  -9   3  16    21703.64    22178.01    398.56 o 
  -7   3  16     7105.20     7495.36    162.88 o 
  -5   3  16     6552.99     6170.45    174.75 o 
  -3   3  16     8621.97     8442.79    222.39 o 
  -1   3  16     9365.89     8606.61    227.97 o 
   1   3  16     2686.25     2784.81    121.22 o 
   3   3  16     2232.41     2307.56    108.41 o 
   5   3  16      942.23      959.14     88.99 o 
   7   3  16     6305.23     6092.78    192.13 o 
 -18   4  16     3583.21     4084.57    364.60 o 
 -16   4  16     1584.70     1296.54    118.86 o 
 -14   4  16    13050.80    11156.69    335.75 o 
 -12   4  16    28805.16    28618.01    780.93 o 
 -10   4  16    45542.39    42743.46    982.17 o 
  -8   4  16    51050.32    50407.76   1011.89 o 
  -6   4  16     8238.71     8964.06    203.92 o 
  -4   4  16    16240.50    16483.95    658.29 o 
  -2   4  16    18052.54    16313.99    428.75 o 
   0   4  16    27749.45    26578.52    620.95 o 
   2   4  16     4686.04     4131.89    181.36 o 
   4   4  16     1720.99     1367.92     94.10 o 
   6   4  16     7300.92     7588.83    219.88 o 
 -17   5  16     2776.52     2823.41    761.59 o 
 -15   5  16     1906.70     1771.35    211.15 o 
 -13   5  16     1839.87     2214.25    230.72 o 
 -11   5  16    12072.52    11739.04    296.76 o 
  -9   5  16    13198.44    13118.59    265.31 o 
  -7   5  16     8848.06     9368.67    269.95 o 
  -5   5  16    13532.03    13026.15    281.90 o 
  -3   5  16     6930.21     6623.25    217.60 o 
  -1   5  16     7137.88     7044.45    230.17 o 
   1   5  16     5765.18     5496.67    199.44 o 
   3   5  16     4188.54     4117.90    172.71 o 
   5   5  16     8405.36     8750.63    242.67 o 
 -18   6  16      974.03     1019.59    120.90 o 
 -16   6  16     1189.95     1066.99    149.91 o 
 -14   6  16      914.28      994.83    155.65 o 
 -12   6  16      220.94      327.97     88.91 o 
 -10   6  16      231.49      344.95     87.57 o 
  -8   6  16      136.80      102.43     63.44 o 
  -6   6  16     1065.64      999.39     66.66 o 
  -4   6  16      131.70       10.22     58.57 o 
  -2   6  16      282.82      233.16     83.80 o 
   0   6  16      691.82      835.88     97.24 o 
   2   6  16     2670.37     2566.43    152.27 o 
   4   6  16     1689.07     1690.54    121.06 o 
   6   6  16     1136.25     1023.13    118.47 o 
 -17   7  16     4763.04     4798.75    207.38 o 
 -15   7  16     3499.95     3358.75    143.15 o 
 -13   7  16     6645.59     8014.67    568.12 o 
 -11   7  16     5962.36     7737.09    547.29 o 
  -9   7  16     3738.06     4438.32    211.70 o 
  -7   7  16     3476.38     3530.28    130.34 o 
  -5   7  16     3265.41     3194.85    124.99 o 
  -3   7  16     5216.08     5381.42    167.29 o 
  -1   7  16    14848.31    15916.37    450.29 o 
   1   7  16    16188.69    16524.90    467.97 o 
   3   7  16     4417.28     4499.40    191.97 o 
   5   7  16     3074.14     3101.69    190.95 o 
 -14   8  16    11591.10    11330.97    570.72 o 
 -12   8  16     3685.90     5250.61    303.60 o 
 -10   8  16    10051.42    13714.31    747.20 o 
  -8   8  16     3096.66     3805.34    269.79 o 
  -6   8  16       60.93       25.16     70.75 o 
  -4   8  16     9407.38     7995.88    216.57 o 
  -2   8  16    24725.98    24264.04    663.64 o 
   0   8  16    10714.50    10949.23    334.49 o 
   2   8  16    16415.66    15758.99    455.40 o 
 -13   9  16     1385.64     1288.91    156.75 o 
 -11   9  16     6967.62     6196.39    227.66 o 
  -9   9  16     4177.50     3813.68    180.18 o 
  -7   9  16     1994.58     2028.17    191.42 o 
  -5   9  16     4517.59     4023.49    144.25 o 
  -3   9  16     2862.45     2718.93    121.61 o 
  -1   9  16     3196.33     3046.35    157.14 o 
   1   9  16     1529.87     1142.38    119.10 o 
 -10  10  16     2858.28     3169.14    168.07 o 
  -8  10  16     6860.95     6910.10    408.78 o 
  -6  10  16     2887.30     3121.90    135.60 o 
  -4  10  16     6191.30     5974.70    195.66 o 
  -2  10  16     1834.86     1778.35    104.40 o 
 -19   1  17     6286.88     6376.96    186.78 o 
 -17   1  17     3593.21     3367.48    129.08 o 
 -15   1  17      734.51      537.15     72.95 o 
 -13   1  17     1259.02     1474.83    114.93 o 
 -11   1  17     1095.18     1212.19     89.07 o 
  -9   1  17     1294.27     1397.48     69.49 o 
  -7   1  17       81.31       89.54     61.87 o 
  -5   1  17     1908.45     1596.60     85.61 o 
  -3   1  17     5760.35     5610.50    167.21 o 
  -1   1  17     3149.34     2722.39    119.80 o 
   1   1  17     2336.13     2553.77    115.79 o 
   3   1  17      918.29      778.17     84.11 o 
   5   1  17       15.25      102.35     81.60 o 
 -18   2  17      653.98      802.07    132.62 o 
 -16   2  17     6157.17     5535.89    162.25 o 
 -14   2  17     6271.54     5687.85    184.19 o 
 -12   2  17     6803.66     6628.12    237.80 o 
 -10   2  17    12395.61    12538.52    260.05 o 
  -8   2  17    10528.36    10279.78    267.59 o 
  -6   2  17     4967.12     5119.65    159.35 o 
  -4   2  17     5264.50     4649.00    149.91 o 
  -2   2  17     5339.13     5270.19    163.20 o 
   0   2  17     2067.39     1865.76    108.41 o 
   2   2  17     2706.73     2639.46    116.42 o 
   4   2  17     7688.77     7305.83    212.33 o 
   6   2  17     1756.93     1520.27    103.45 o 
 -17   3  17      120.50       17.29     98.97 o 
 -15   3  17     6171.25     5831.87    217.99 o 
 -13   3  17    14180.85    13653.31    499.34 o 
 -11   3  17    27810.59    27791.65    758.05 o 
  -9   3  17    19086.23    18991.02    461.68 o 
  -7   3  17     5822.48     6014.56    202.97 o 
  -5   3  17     1299.83     1179.41     90.87 o 
  -3   3  17       62.73       16.98     67.29 o 
  -1   3  17      504.43      679.52     79.16 o 
   1   3  17      716.89      680.85     82.15 o 
   3   3  17     6090.71     5483.62    176.48 o 
   5   3  17     9794.71     9311.21    255.88 o 
 -16   4  17      165.06       96.22     98.26 o 
 -14   4  17      407.37      392.66     97.95 o 
 -12   4  17      174.22      185.68     94.10 o 
 -10   4  17       72.96      158.64     71.30 o 
  -8   4  17      158.48      116.19     63.44 o 
  -6   4  17     1625.72     1528.36     99.76 o 
  -4   4  17     1478.97     1454.63     99.92 o 
  -2   4  17     2176.50     2186.34    102.67 o 
   0   4  17      483.62      482.05     79.16 o 
   2   4  17       49.26       38.60     79.48 o 
   4   4  17      518.54      572.06     88.52 o 
 -17   5  17      410.94      296.92    107.07 o 
 -15   5  17     2845.54     2695.19    153.37 o 
 -13   5  17     2070.54     2106.16    125.86 o 
 -11   5  17     4744.04     4813.85    159.11 o 
  -9   5  17     2720.07     2625.46    111.55 o 
  -7   5  17     1023.27     1261.24     80.50 o 
  -5   5  17      723.03      607.59     91.98 o 
  -3   5  17      570.27      586.91     92.21 o 
  -1   5  17        4.86     -103.77     85.29 o 
   1   5  17      261.35      215.32     98.03 o 
   3   5  17     1453.76     1310.85    148.18 o 
 -16   6  17     6610.86     6288.36    234.58 o 
 -14   6  17      561.71      449.11    101.09 o 
 -12   6  17      499.31      604.76     98.97 o 
 -10   6  17      231.33      305.56     80.11 o 
  -8   6  17       19.59      109.43     61.55 o 
  -6   6  17      519.46      419.00     86.63 o 
  -4   6  17     4560.38     3895.35    166.97 o 
  -2   6  17     8327.76     7837.71    254.70 o 
   0   6  17     3505.70     3252.15    163.04 o 
   2   6  17     1248.69     1304.48    116.27 o 
 -15   7  17     1240.35     1009.29     98.19 o 
 -13   7  17      940.50     1286.00    145.27 o 
 -11   7  17     1088.99     1229.33    111.71 o 
  -9   7  17       57.81      -45.20     91.98 o 
  -7   7  17     2240.26     2287.43     93.94 o 
  -5   7  17    20048.78    18849.13    523.79 o 
  -3   7  17    28775.94    28556.46    771.10 o 
  -1   7  17    18501.04    18071.66    509.40 o 
   1   7  17     8896.53     9153.43    336.69 o 
 -12   8  17      140.64      -11.87    101.09 o 
 -10   8  17      160.65      113.75    151.41 o 
  -8   8  17     1298.57     1387.73    114.46 o 
  -6   8  17     2802.23     3160.96    133.25 o 
  -4   8  17     8295.39     8109.00    264.76 o 
  -2   8  17     4453.89     4570.55    190.87 o 
   0   8  17     2669.48     2660.13    209.18 o 
 -11   9  17      897.81      886.97    115.17 o 
  -9   9  17     1233.91     1187.58    119.02 o 
  -7   9  17     1101.18     1072.34    134.82 o 
  -5   9  17     2214.12     2160.48    105.65 o 
  -3   9  17     2732.27     2801.87    165.24 o 
 -16   0  18     1214.12     1224.45    112.96 o 
 -14   0  18     1232.22     1321.69    216.57 o 
 -12   0  18     1010.12     1036.73    220.19 o 
 -10   0  18     9082.56     7647.79    249.91 o 
  -8   0  18    18861.63    18925.15    537.86 o 
  -6   0  18    40567.96    39737.05   1291.11 o 
  -4   0  18    44607.64    44100.53   1430.02 o 
  -2   0  18    11227.75    10023.74    370.89 o 
   0   0  18       80.37      157.22    160.05 o 
   2   0  18     2413.41     2431.53    167.60 o 
 -17   1  18       72.00     -100.54     76.17 o 
 -15   1  18      174.79       66.19    109.03 o 
 -13   1  18      521.98      349.66    143.78 o 
 -11   1  18      522.11      397.70    100.54 o 
  -9   1  18     2976.84     2857.05    114.85 o 
  -7   1  18    11881.90    12227.53    305.72 o 
  -5   1  18     8043.89     8034.24    220.11 o 
  -3   1  18    18276.38    16730.08    406.34 o 
  -1   1  18     2542.77     2483.41    113.91 o 
   1   1  18      318.08      230.72     79.95 o 
   3   1  18      700.95      515.38    100.62 o 
 -16   2  18       30.86      149.20    120.83 o 
 -14   2  18        9.06      104.55    129.63 o 
 -12   2  18      507.82      541.08    220.90 o 
 -10   2  18      505.21      609.63    108.09 o 
  -8   2  18      859.15      967.94     84.59 o 
  -6   2  18      771.34      665.68     76.10 o 
  -4   2  18      685.85      671.81     78.06 o 
  -2   2  18      234.35      256.74     99.36 o 
   0   2  18       20.87      -73.74     76.72 o 
   2   2  18      290.42      266.26     83.88 o 
 -15   3  18     7228.25     7592.13    328.44 o 
 -13   3  18     8046.90     7866.09    416.56 o 
 -11   3  18     1187.43      797.51    129.79 o 
  -9   3  18      254.05      155.89     77.51 o 
  -7   3  18      810.19      903.09     94.18 o 
  -5   3  18     5695.50     5637.15    203.21 o 
  -3   3  18       36.34       24.21     87.34 o 
  -1   3  18        2.11     -106.20     76.02 o 
   1   3  18     4544.23     4444.45    160.29 o 
   3   3  18    15741.00    16270.99    404.14 o 
 -14   4  18    22246.77    22721.13    791.62 o 
 -12   4  18    11056.93    11345.91    344.63 o 
 -10   4  18     7641.06     6732.20    295.74 o 
  -8   4  18     1027.91      984.45     95.28 o 
  -6   4  18     4438.04     4057.92    166.42 o 
  -4   4  18     1517.31     1650.53    108.09 o 
  -2   4  18       52.81      123.03     93.47 o 
   0   4  18     4230.39     4551.99    177.82 o 
   2   4  18    27370.12    26823.71    634.55 o 
 -15   5  18    14655.45    14916.36    553.03 o 
 -13   5  18    14473.79    14400.27    533.06 o 
 -11   5  18     7085.82     6604.14    199.20 o 
  -9   5  18     6034.73     5531.89    274.59 o 
  -7   5  18     3174.21     2990.69    146.06 o 
  -5   5  18       98.06       43.79     91.43 o 
  -3   5  18     1946.15     1485.99    113.99 o 
  -1   5  18      234.67      157.38     97.56 o 
   1   5  18     1120.54     1071.71    115.48 o 
 -12   6  18      210.59      143.54     86.94 o 
 -10   6  18      281.21      283.79     82.86 o 
  -8   6  18      570.86      499.89    149.13 o 
  -6   6  18     1782.35     1883.92    118.78 o 
  -4   6  18     2145.10     1939.42    123.97 o 
  -2   6  18     2683.90     2623.03    143.78 o 
   0   6  18     1098.78     1140.42    115.95 o 
 -11   7  18        9.49      -18.47     90.09 o 
  -9   7  18     4975.71     5172.63    178.37 o 
  -7   7  18     9647.82    10145.98    312.87 o 
  -5   7  18     7361.00     8133.22    266.65 o 
  -3   7  18    11107.82    10754.51    332.53 o 
  -8   8  18     4522.67     4417.18    172.08 o 
  -6   8  18    14165.31    14802.76    429.45 o 
 -13   1  19     1246.14     1411.31    170.74 o 
 -11   1  19      135.74     3903.06    259.34 o 
  -9   1  19     8667.71    11930.85    282.77 o 
  -7   1  19    12953.67    17154.27    415.15 o 
  -5   1  19    10839.33    13102.71    329.77 o 
  -3   1  19    10603.17    10977.53    287.01 o 
  -1   1  19     2259.70     1972.99    105.42 o 
 -14   2  19     4989.32     7275.25    490.69 o 
 -12   2  19     2075.05     1636.06    264.06 o 
 -10   2  19     7907.04     8135.97    335.43 o 
  -8   2  19      811.00     2260.16    123.11 o 
  -6   2  19     4471.58     5076.73    168.15 o 
  -4   2  19     1249.69     3197.28    202.97 o 
  -2   2  19        2.91      341.88     83.09 o 
   0   2  19     7128.23     7385.07    290.94 o 
 -13   3  19    19388.15    19671.72   1065.50 o 
 -11   3  19      217.80      180.49    133.80 o 
  -9   3  19       90.63      693.27    151.56 o 
  -7   3  19     1689.07     2188.93    129.87 o 
  -5   3  19     2089.37     2323.44    125.39 o 
  -3   3  19      478.45      374.98     83.80 o 
  -1   3  19     2317.34     7807.45    324.51 o 
 -12   4  19       23.04      667.65    236.70 o 
 -10   4  19        5.41      246.13    139.14 o 
  -8   4  19       35.65      -29.09     88.60 o 
  -6   4  19      153.69      139.46    107.62 o 
  -4   4  19     1117.03     1143.95    138.51 o 
  -2   4  19     2255.38     2084.85    127.59 o 
 -11   5  19        2.96      154.24    151.80 o 
  -9   5  19      412.45      211.23    147.79 o 
  -7   5  19       11.18     -129.16     90.56 o 
  -5   5  19        6.92      -81.83     96.69 o 
  -3   5  19     1033.99      912.84    109.66 o 
 -10   0  20    22420.89    20805.61   1112.98 o 
  -8   0  20     5112.33     6103.00    230.57 o 
  -6   0  20     7734.39     7528.61    311.85 o 
  -9   1  20     7440.67     6965.84    211.78 o 
  -7   1  20    13235.65    12961.69    330.09 o 
  -8   2  20      402.49      370.26     94.26 o 
                                                 
